# Supplementary material for: Genome-Wide Investigation of the NAC Transcription Factor Family in Apocynum venetum Revealed Their Synergistic Roles in Abiotic Stress Response and Trehalose Metabolism
Source: Int J Mol Sci. 2023 Feb 26;24(5):4578. doi: 10.3390/ijms24054578 (PMC10003206; doi:10.3390/ijms24054578)
Supplement: Supplementary file 1 [file ijms-24-04578-s001.zip › Supplementary files/Supplementary Table S1.xlsx]

## Sheet: Sheet1
Supplementary Table S1. The physicochemical properties and subcellular location prediction of AvNAC genes
Locus ID	Gene ID	Chromosome	Start position	End position	Strand	Number of Amino Acid	Molecular Weight	Theoretical pI	Instability Index	Aliphatic Index	Grand Average of Hydropathicity	Subcellular
EVM0017178.1	AvNAC1	LG01	4387749	4389126	-	292	32975.3	7.07	49.57	78.87	-0.581	Nuc
EVM0020150.1	AvNAC2	LG01	10785645	10787925	-	409	46176.2	5.62	44.13	59.14	-0.739	Nuc
EVM0004163.1	AvNAC3	LG01	15929656	15931850	+	353	39148.8	8.13	47.87	59.21	-0.585	Nuc
EVM0019700.1	AvNAC4	LG01	16636025	16638233	+	238	27171.8	9.46	32.81	70.42	-0.709	Nuc
EVM0002457.1	AvNAC5	LG01	16658938	16660768	+	371	40402.2	8.8	38.08	58.63	-0.715	Nuc
EVM0011830.1	AvNAC6	LG01	21862313	21864293	+	401	45106.5	6.72	51.72	56.01	-0.654	Nuc
EVM0003440.1	AvNAC7	LG01	22028013	22031077	+	352	39996.2	6.84	37.89	67.07	-0.597	Nuc
EVM0003620.1	AvNAC8	LG02	47285	49342	-	391	44116.5	6.43	53.42	72.05	-0.669	Nuc
EVM0009490.1	AvNAC9	LG02	2874640	2877856	+	307	34802.3	8.87	46.53	71.99	-0.761	Nuc
EVM0019027.1	AvNAC10	LG02	2893520	2894838	-	298	34482.2	5.93	43.08	55.97	-0.874	Nuc
EVM0002158.1	AvNAC11	LG02	3931687	3934507	+	588	64765.9	5.37	44.17	75.75	-0.445	Nuc
EVM0010036.1	AvNAC12	LG02	7519067	7520335	-	362	42232.2	6.16	48.04	60.61	-0.886	Nuc
EVM0016074.1	AvNAC13	LG02	8753197	8753896	-	164	19355.2	5.63	42.34	83.84	-0.362	Cyt
EVM0015500.1	AvNAC14	LG02	18479406	18482715	+	486	55263.3	4.91	48.08	47.78	-0.958	Nuc
EVM0008994.1	AvNAC15	LG02	20502727	20507755	+	396	44443.8	5.32	52.95	66.46	-0.707	Nuc
EVM0013060.1	AvNAC16	LG02	20512686	20517099	+	550	61553.5	4.76	35.62	68.27	-0.53	Nuc
EVM0001694.1	AvNAC17	LG03	1618755	1620259	-	258	29417.9	8.34	52.43	60.08	-0.807	Nuc
EVM0004843.1	AvNAC18	LG03	4749153	4750114	-	231	26872.5	5.53	44.88	76.88	-0.542	Cyt
EVM0007663.1	AvNAC19	LG03	15316283	15321708	-	471	52797.6	6.41	45.7	62.19	-0.847	Nuc
EVM0017597.1	AvNAC20	LG03	17854179	17855866	+	357	41063.2	7.15	38.56	58.18	-0.783	Nuc
EVM0012505.1	AvNAC21	LG04	1550764	1554044	-	240	27778	4.87	44.68	62.17	-0.756	Nuc
EVM0003450.1	AvNAC22	LG04	15994968	15996954	+	362	41024.1	7.12	39.03	64.36	-0.64	Nuc
EVM0006185.1	AvNAC23	LG04	16050713	16054506	+	668	76263.1	5.75	44.56	63.8	-0.66	Nuc
EVM0015832.1	AvNAC24	LG04	17231764	17233294	-	235	27171.8	8.74	49.33	66	-0.731	Nuc
EVM0001970.1	AvNAC25	LG04	18096757	18098764	-	341	38959.6	5.18	54.74	65.72	-0.687	Nuc
EVM0014421.1	AvNAC26	LG04	20992119	20996788	-	317	35472.4	6.92	45.63	63.94	-0.406	Nuc
EVM0019302.1	AvNAC27	LG04	21137742	21140817	-	309	35268.7	8.85	37.31	60.29	-0.718	Nuc
EVM0005057.1	AvNAC28	LG04	21567935	21569212	-	310	35366.1	7.66	48.4	64.16	-0.598	Nuc
EVM0000296.1	AvNAC29	LG06	1948687	1950383	-	352	39770.9	8.2	38.22	72.27	-0.56	Nuc
EVM0020212.1	AvNAC30	LG06	5123208	5128604	-	413	46459.5	6.17	48.91	74.09	-0.663	Nuc
EVM0008238.1	AvNAC31	LG06	5417158	5418250	-	257	29470.3	5.83	57.26	64.86	-0.639	Cyt
EVM0008204.1	AvNAC32	LG06	8071617	8073117	+	364	41379.1	5.62	47.51	59.97	-0.732	Nuc
EVM0005516.1	AvNAC33	LG06	16641239	16646094	+	295	33674.6	5.95	39.94	64.81	-0.644	Nuc
EVM0002063.1	AvNAC34	LG07	349773	350900	-	375	41757.1	4.9	48.93	73.36	-0.47	Cyt
EVM0003537.1	AvNAC35	LG07	710357	713949	+	286	33309.9	9.02	40.47	60.66	-0.732	Nuc
EVM0018994.1	AvNAC36	LG07	743601	744512	+	303	34613.9	4.93	51.21	73.14	-0.603	Cyt
EVM0016935.1	AvNAC37	LG07	765999	767027	+	342	38364.1	4.88	49.82	70.41	-0.494	Cyt
EVM0020059.1	AvNAC38	LG07	5756608	5758548	+	291	32690.8	9.11	47.9	63.23	-0.834	Nuc
EVM0010496.2	AvNAC39	LG07	16667085	16669443	+	394	44301.7	7.21	51.15	67.87	-0.685	Nuc
EVM0018744.1	AvNAC40	LG07	17645295	17646669	-	336	38346.7	5.57	36.86	67.59	-0.819	Nuc
EVM0018347.1	AvNAC41	LG07	18155300	18156638	-	191	22104.6	4.84	38.82	62.72	-0.774	Nuc
EVM0009782.1	AvNAC42	LG08	473473	479922	-	256	28628.2	9.3	39.77	65.08	-0.682	Nuc
EVM0001621.1	AvNAC43	LG08	3398388	3400525	+	415	47523.8	5.56	52.23	61.54	-0.9	Nuc
EVM0016863.1	AvNAC44	LG08	3911110	3913333	+	446	50041.9	6.6	50.52	63.21	-0.575	Nuc
EVM0016466.1	AvNAC45	LG08	4137071	4138487	-	272	31516.5	8.26	27.4	61.21	-0.78	Cyt
EVM0002619.1	AvNAC46	LG08	5019464	5020142	-	193	22594.4	5.27	52.38	72.69	-0.661	Nuc
EVM0007660.1	AvNAC47	LG08	5242478	5243864	-	320	36197.1	5.13	33.64	65.38	-0.557	Nuc
EVM0003196.1	AvNAC48	LG08	7248096	7254978	+	435	49273.7	4.88	43.59	66.55	-0.862	Nuc
EVM0001008.1	AvNAC49	LG08	15154777	15156723	-	353	40157.4	4.94	47.97	72.55	-0.614	Nuc
EVM0006438.1	AvNAC50	LG08	15179054	15180721	-	395	44423	4.59	55.12	75.44	-0.516	Nuc
EVM0013113.1	AvNAC51	LG08	15270148	15272496	+	379	43312.2	5.45	46.71	72.72	-0.652	Nuc
EVM0016891.1	AvNAC52	LG08	15499396	15500301	-	301	33872.1	4.93	37.25	69.9	-0.581	Nuc
EVM0014613.1	AvNAC53	LG08	15846125	15850589	-	517	58413.7	4.65	47.72	74.8	-0.522	Nuc
EVM0004875.1	AvNAC54	LG08	15851746	15853026	-	426	47725.1	4.39	50.87	72.93	-0.556	Nuc
EVM0001067.1	AvNAC55	LG08	17644399	17645265	+	288	32865.9	4.9	41.06	74.1	-0.597	Nuc
EVM0003269.1	AvNAC56	LG09	337813	348116	+	357	40479.1	5.92	36.5	70.78	-0.381	Nuc
EVM0017578.1	AvNAC57	LG09	2441619	2443533	-	316	36585.9	5.45	44.04	62.09	-0.764	Nuc
EVM0000149.1	AvNAC58	LG09	5205912	5207912	+	293	33607.1	6.02	55.9	64.91	-0.633	Nuc
EVM0005558.1	AvNAC59	LG09	8657341	8658633	+	355	40121.4	4.79	34.9	79.61	-0.41	Nuc
EVM0020273.1	AvNAC60	LG09	8755119	8757425	-	355	40360.7	5.06	32.14	75.72	-0.463	Nuc
EVM0008880.1	AvNAC61	LG09	9005851	9008105	-	189	21652.6	7.74	37.31	81.48	-0.535	Chl
EVM0016785.1	AvNAC62	LG09	10888323	10892518	+	592	66773.1	4.65	43.19	66	-0.586	Nuc
EVM0009762.1	AvNAC63	LG09	14099832	14105108	+	384	42557.7	5.22	44.73	71.59	-0.508	Nuc
EVM0011784.1	AvNAC64	LG09	18219473	18222399	+	359	40937.8	8.14	39.44	58.66	-0.832	Nuc
EVM0013494.1	AvNAC65	LG10	300902	301853	-	248	28158.8	9.58	53.82	64.48	-0.75	Nuc
EVM0007288.1	AvNAC66	LG10	1082433	1087055	-	395	44007	5.05	45.87	67.19	-0.683	Nuc
EVM0017064.1	AvNAC67	LG10	5074416	5082718	-	688	75588.5	9.55	61.34	63.98	-0.568	Nuc
EVM0006752.1	AvNAC68	LG10	16728889	16734888	+	662	73678.7	4.95	36.35	71.45	-0.263	Cell membrane
EVM0018339.1	AvNAC69	LG10	17124926	17127002	-	315	36295	5.94	38.07	57.94	-0.752	Cyt
EVM0006574.1	AvNAC70	LG10	17693317	17694737	+	211	24036.7	6.32	64.07	59.15	-0.863	Nuc
EVM0015583.1	AvNAC71	LG11	264551	265956	+	388	43768.8	6.06	53.43	63.56	-0.722	Nuc
EVM0010788.1	AvNAC72	LG11	3475685	3477481	+	371	42932.9	6.31	46.72	68.81	-0.791	Nuc
EVM0007990.2	AvNAC73	LG11	5893219	5895963	+	370	41554.5	5.02	48.57	61.62	-0.565	Nuc
EVM0005239.1	AvNAC74	LG11	11845950	11849148	+	332	37024.7	8.72	30.66	56.14	-0.592	Nuc
												CELLO v.2.5 (http://cello.life.nctu.edu.tw/)
