# Supplementary material for: Genome-Wide Investigation of the NAC Transcription Factor Family in Apocynum venetum Revealed Their Synergistic Roles in Abiotic Stress Response and Trehalose Metabolism
Source: Int J Mol Sci. 2023 Feb 26;24(5):4578. doi: 10.3390/ijms24054578 (PMC10003206; doi:10.3390/ijms24054578)
Supplement: Supplementary file 1 [file ijms-24-04578-s001.zip › Supplementary files/Supplementary Table S2.xlsx]

## Sheet: Sheet1
Table S2. Ka/Ks analysis for tandem and segmental duplicated AvNAC genes
Seq_1	Seq_2	Ka	Ks	Ka_Ks	mode of duplication	EffectiveLen	AverageS-sites	AverageN-sites	cN	cS	pN	pS	Note
AvNAC49	AvNAC50	0.0460704	0.0704404	0.654034	Tandem	948	205.75	742.25	33.1667	13.8333	0.044684	0.0672337
AvNAC4	AvNAC5	0.426693	NaN	NaN	Tandem	690	157.833	532.167	173.167	122.833	0.325399	0.778247	High Sequence Divergence Value (pS>=0.75)
AvNAC53	AvNAC54	0.0316805	0.0330127	0.959646	Tandem	1278	278.667	999.333	31	9	0.0310207	0.0322967
AvNAC15	AvNAC16	0.384301	NaN	NaN	Tandem	927	209.25	717.75	215.833	158.167	0.300708	0.755874	High Sequence Divergence Value (pS>=0.75)
AvNAC7	AvNAC22	0.295538	1.697	0.174153	Segmental	1005	221	784	191.5	148.5	0.24426	0.671946
AvNAC6	AvNAC44	0.284799	2.28437	0.124673	Segmental	1137	254.667	882.333	209.083	181.917	0.236966	0.714332
AvNAC9	AvNAC38	0.294138	NaN	NaN	Segmental	852	194.417	657.583	160	146	0.243315	0.750964	High Sequence Divergence Value (pS>=0.75)
AvNAC12	AvNAC72	0.24165	NaN	NaN	Segmental	1053	222.833	830.167	171.5	168.5	0.206585	0.756171	High Sequence Divergence Value (pS>=0.75)
AvNAC17	AvNAC31	0.416025	2.36836	0.17566	Segmental	732	171.167	560.833	179.083	122.917	0.319316	0.718111
AvNAC20	AvNAC29	0.502718	2.14129	0.234774	Segmental	945	210.917	734.083	268.917	149.083	0.36633	0.706835
AvNAC42	AvNAC65	0.357059	1.91027	0.186916	Segmental	681	153.583	527.417	149.833	106.167	0.284089	0.691264
