# Supplementary material for: Genome-Wide Investigation of the NAC Transcription Factor Family in Apocynum venetum Revealed Their Synergistic Roles in Abiotic Stress Response and Trehalose Metabolism
Source: Int J Mol Sci. 2023 Feb 26;24(5):4578. doi: 10.3390/ijms24054578 (PMC10003206; doi:10.3390/ijms24054578)
Supplement: Supplementary file 1 [file ijms-24-04578-s001.zip › Supplementary files/Supplementary Table S3.xlsx]

## Sheet: Synteny between species
Supplementary Table S3. Synteny analysis of NAC genes between A. venetum and other six plant species
A. venetum to A. thaliana			A. venetum to M. sativa			A. venetum to S. lycopersicum			A. venetum to O. sativa			A. venetum to Z. mays			A. venetum to M. sinensis
EVM0002457.1	AT1G52880.1		EVM0002457.1	MsG0280010253.01.T01		EVM0019700.1	Solyc10g006880.3.1.ITAG4.0		EVM0017178.1	LOC_Os03g04070.1.MSUv7.0		EVM0017178.1	rna-XM_008646874.4		EVM0003440.1	Misin12G106800.1.v7.1
EVM0019700.1	AT1G52890.1		EVM0017178.1	MsG0480021763.01.T01		EVM0017178.1	Solyc10g055760.2.1.ITAG4.0		EVM0003440.1	LOC_Os04g38720.1.MSUv7.0		EVM0002457.1	rna-NM_001349954.1		EVM0011830.1	Misin03G165300.1.v7.1
EVM0007990.2	AT1G32510.1		EVM0011830.1	MsG0680030755.01.T01		EVM0019700.1	Solyc12g013620.2.1.ITAG4.0		EVM0019700.1	LOC_Os07g37920.1.MSUv7.0		EVM0007288.1	rna-NM_001153290.1		EVM0011830.1	Misin07G481000.1.v7.1
EVM0010788.1	AT1G62700.1		EVM0003440.1	MsG0680030783.01.T01		EVM0011830.1	Solyc02g087920.3.1.ITAG4.0		EVM0007288.1	LOC_Os02g38130.1.MSUv7.0		EVM0007288.1	rna-XM_008679050.4		EVM0007990.2	Misin01G273400.1.v7.1
EVM0010788.1	AT1G12260.1		EVM0003440.1	MsG0780036303.01.T01		EVM0003440.1	Solyc02g088180.3.1.ITAG4.0		EVM0007990.2	LOC_Os10g42130.1.MSUv7.0		EVM0007288.1	rna-NM_001176135.1		EVM0007990.2	Misin01G273400.1.v7.1
EVM0015583.1	AT1G32770.1		EVM0003440.1	MsG0880046467.01.T07		EVM0003440.1	Solyc03g115850.3.1.ITAG4.0		EVM0010788.1	LOC_Os06g01480.1.MSUv7.0		EVM0007990.2	rna-XM_008660334.4		EVM0010788.1	Misin11G156500.1.v7.1
EVM0009490.1	AT1G28470.1		EVM0019700.1	MsG0880044354.01.T01		EVM0011830.1	Solyc05g007550.3.1.ITAG4.0		EVM0010788.1	LOC_Os06g04090.1.MSUv7.0		EVM0010788.1	rna-XM_008669298.3		EVM0007990.2	Misin02G265200.1.v7.1
EVM0010036.1	AT1G62700.1		EVM0018339.1	MsG0380016874.01.T01		EVM0003440.1	Solyc06g069710.3.1.ITAG4.0		EVM0009490.1	LOC_Os01g48130.2.MSUv7.0		EVM0010788.1	rna-XM_008647773.3		EVM0009490.1	Misin16G227700.1.v7.1
EVM0002158.1	AT1G33060.2		EVM0006752.1	MsG0480023461.01.T01		EVM0004163.1	Solyc07g062840.3.1.ITAG4.0		EVM0009490.1	LOC_Os05g48850.1.MSUv7.0		EVM0007990.2	rna-XM_035962383.1		EVM0009490.1	Misin17G240600.1.v7.1
EVM0005057.1	AT1G79580.1		EVM0018339.1	MsG0480023497.01.T01		EVM0019700.1	Solyc07g063410.3.1.ITAG4.0		EVM0007663.1	LOC_Os01g09550.1.MSUv7.0		EVM0009490.1	rna-NM_001155354.1		EVM0009490.1	Misin05G220900.1.v7.1
EVM0014421.1	AT1G56010.2		EVM0010788.1	MsG0580024492.01.T01		EVM0002457.1	Solyc07g063420.3.1.ITAG4.0		EVM0001694.1	LOC_Os01g64310.1.MSUv7.0		EVM0009490.1	rna-NM_001328268.1		EVM0009490.1	Misin06G220200.1.v7.1
EVM0006185.1	AT1G65910.1		EVM0007990.2	MsG0580024680.01.T01		EVM0013494.1	Solyc01g009860.3.1.ITAG4.0		EVM0001694.1	LOC_Os11g05614.1.MSUv7.0		EVM0007663.1	rna-XM_020549803.3		EVM0007663.1	Misin19G160300.1.v7.1
EVM0020059.1	AT1G28470.1		EVM0015583.1	MsG0880042925.01.T01		EVM0006752.1	Solyc11g005920.3.1.ITAG4.0		EVM0001694.1	LOC_Os12g05990.1.MSUv7.0		EVM0015832.1	rna-NM_001357604.1		EVM0001694.1	Misin05G327600.1.v7.1
EVM0016466.1	AT1G69490.1		EVM0015583.1	MsG0880042902.01.T01		EVM0017064.1	Solyc12g036480.2.1.ITAG4.0		EVM0007663.1	LOC_Os05g10620.1.MSUv7.0		EVM0005516.1	rna-NM_001371964.1		EVM0001694.1	Misin06G327200.1.v7.1
EVM0003196.1	AT1G25580.1		EVM0007990.2	MsG0880046050.01.T01		EVM0007288.1	Solyc02g093420.4.1.ITAG4.0		EVM0007663.1	LOC_Os06g36480.1.MSUv7.0		EVM0005516.1	rna-XM_008680967.4		EVM0015832.1	Misin01G494200.1.v7.1
EVM0016785.1	AT1G34180.2		EVM0009490.1	MsG0280006777.01.T01		EVM0010788.1	Solyc03g083880.4.1.ITAG4.0		EVM0014421.1	LOC_Os12g41680.1.MSUv7.0		EVM0005516.1	rna-NM_001143563.1		EVM0015832.1	Misin02G506300.1.v7.1
EVM0000149.1	AT1G77450.1		EVM0009490.1	MsG0280010788.01.T01		EVM0007990.2	Solyc06g061080.3.1.ITAG4.0		EVM0014421.1	LOC_Os02g06950.1.MSUv7.0		EVM0005516.1	rna-XM_008648184.3		EVM0005516.1	Misin12G148500.1.v7.1
EVM0003269.1	AT1G76420.1		EVM0002158.1	MsG0380016673.01.T01		EVM0010788.1	Solyc06g034340.3.1.ITAG4.0		EVM0015832.1	LOC_Os03g04070.1.MSUv7.0		EVM0003269.1	rna-XM_008665424.4		EVM0005516.1	Misin07G411200.1.v7.1
EVM0017578.1	AT1G71930.1		EVM0009490.1	MsG0480021923.01.T01		EVM0005239.1	Solyc08g006020.4.1.ITAG4.0		EVM0005516.1	LOC_Os10g33760.1.MSUv7.0					EVM0005516.1	Misin08G207000.1.v7.1
EVM0017178.1	AT2G17040.1		EVM0009490.1	MsG0480022322.01.T01		EVM0010788.1	Solyc08g079120.3.1.ITAG4.0		EVM0008238.1	LOC_Os11g05614.1.MSUv7.0					EVM0016863.1	Misin07G481000.1.v7.1
EVM0015583.1	AT2G46770.1		EVM0002158.1	MsG0580028114.01.T01		EVM0007990.2	Solyc08g077110.4.1.ITAG4.0		EVM0008238.1	LOC_Os12g05990.1.MSUv7.0					EVM0016863.1	Misin08G270800.1.v7.1
EVM0001970.1	AT2G18060.1		EVM0010036.1	MsG0580024492.01.T01		EVM0015583.1	Solyc08g008660.4.1.ITAG4.0		EVM0005516.1	LOC_Os02g56600.1.MSUv7.0					EVM0003269.1	Misin07G233400.1.v7.1
EVM0020212.1	AT2G27300.1		EVM0001694.1	MsG0280006839.01.T01		EVM0008994.1	Solyc11g008000.2.1.ITAG4.0		EVM0005516.1	LOC_Os04g43560.1.MSUv7.0
EVM0009782.1	AT2G33480.1		EVM0001694.1	MsG0480020508.01.T01		EVM0009490.1	Solyc02g077610.3.1.ITAG4.0		EVM0020059.1	LOC_Os05g48850.1.MSUv7.0
EVM0004163.1	AT3G15170.1		EVM0007663.1	MsG0480023787.01.T01		EVM0002158.1	Solyc03g080090.4.1.ITAG4.0		EVM0003269.1	LOC_Os08g40030.1.MSUv7.0
EVM0019700.1	AT3G15500.1		EVM0001694.1	MsG0780041150.01.T01		EVM0010036.1	Solyc03g083880.4.1.ITAG4.0
EVM0002457.1	AT3G15510.1		EVM0014421.1	MsG0280009717.01.T01		EVM0008994.1	Solyc05g055470.4.1.ITAG4.0
EVM0003440.1	AT3G29035.1		EVM0019302.1	MsG0280009641.01.T01		EVM0010036.1	Solyc06g034340.3.1.ITAG4.0
EVM0017064.1	AT3G18400.1		EVM0003450.1	MsG0380013100.01.T01		EVM0002158.1	Solyc06g073050.2.1.ITAG4.0
EVM0007288.1	AT3G01600.1		EVM0006185.1	MsG0380015185.01.T01		EVM0009490.1	Solyc07g053590.4.1.ITAG4.0
EVM0015583.1	AT3G61910.1		EVM0001970.1	MsG0580025064.01.T01		EVM0001694.1	Solyc11g068620.2.1.ITAG4.0
EVM0008994.1	AT3G10480.3		EVM0001970.1	MsG0880045659.01.T01		EVM0007663.1	Solyc05g026180.2.1.ITAG4.0
EVM0002158.1	AT3G49530.1		EVM0003450.1	MsG0880046467.01.T07		EVM0001694.1	Solyc09g010160.3.1.ITAG4.0
EVM0003450.1	AT3G29035.1		EVM0005516.1	MsG0180003817.01.T01		EVM0015832.1	Solyc10g055760.2.1.ITAG4.0
EVM0019302.1	AT3G12910.1		EVM0008238.1	MsG0280010527.01.T01		EVM0005057.1	Solyc12g017400.3.1.ITAG4.0
EVM0014421.1	AT3G12977.1		EVM0008238.1	MsG0480020508.01.T01		EVM0001970.1	Solyc02g084350.3.1.ITAG4.0
EVM0020212.1	AT3G44290.1		EVM0005516.1	MsG0780040754.01.T01		EVM0006185.1	Solyc02g036430.2.1.ITAG4.0
EVM0008238.1	AT3G44350.2		EVM0008238.1	MsG0780041150.01.T01		EVM0015832.1	Solyc02g061780.3.1.ITAG4.0
EVM0019700.1	AT4G27410.3		EVM0020059.1	MsG0280010788.01.T01		EVM0006185.1	Solyc02g081270.4.1.ITAG4.0
EVM0007990.2	AT4G17980.1		EVM0020059.1	MsG0280006777.01.T01		EVM0003450.1	Solyc02g088180.3.1.ITAG4.0
EVM0007663.1	AT4G29230.1		EVM0020059.1	MsG0480021923.01.T01		EVM0003450.1	Solyc03g115850.3.1.ITAG4.0
EVM0001970.1	AT4G36160.1		EVM0018347.1	MsG0480022691.01.T01		EVM0003450.1	Solyc06g069710.3.1.ITAG4.0
EVM0005516.1	AT4G28530.1		EVM0003537.1	MsG0580029691.01.T01		EVM0014421.1	Solyc07g066330.3.1.ITAG4.0
EVM0020059.1	AT4G28500.1		EVM0003196.1	MsG0180005166.01.T01		EVM0008204.1	Solyc11g065540.1.1.ITAG4.0
EVM0003440.1	AT5G39610.1		EVM0003196.1	MsG0180005097.01.T01		EVM0020212.1	Solyc11g068750.2.1.ITAG4.0
EVM0011830.1	AT5G39820.1		EVM0009782.1	MsG0380016978.01.T01		EVM0008238.1	Solyc11g068620.2.1.ITAG4.0
EVM0004163.1	AT5G53950.1		EVM0016863.1	MsG0580026147.01.T01		EVM0005516.1	Solyc06g008360.3.1.ITAG4.0
EVM0007288.1	AT5G14490.1		EVM0016466.1	MsG0580026213.01.T01		EVM0020212.1	Solyc06g074170.3.1.ITAG4.0
EVM0018339.1	AT5G08790.1		EVM0003196.1	MsG0580027097.01.T01		EVM0005516.1	Solyc09g025310.4.1.ITAG4.0
EVM0006752.1	AT5G09330.1		EVM0016863.1	MsG0680030755.01.T01		EVM0018347.1	Solyc01g104900.3.1.ITAG4.0
EVM0006752.1	AT5G64060.1		EVM0009782.1	MsG0780035923.01.T01		EVM0018347.1	Solyc10g047060.2.1.ITAG4.0
EVM0013494.1	AT5G13180.1		EVM0016863.1	MsG0880044712.01.T01		EVM0020059.1	Solyc02g077610.3.1.ITAG4.0
EVM0007990.2	AT5G46590.1		EVM0016785.1	MsG0180005331.01.T01		EVM0003537.1	Solyc07g045030.4.1.ITAG4.0
EVM0010788.1	AT5G62380.1		EVM0017578.1	MsG0180005288.01.T01		EVM0020059.1	Solyc07g053590.4.1.ITAG4.0
EVM0008994.1	AT5G04410.1		EVM0000149.1	MsG0380016358.01.T01		EVM0009782.1	Solyc01g009860.3.1.ITAG4.0
EVM0002158.1	AT5G24590.2		EVM0003269.1	MsG0380017974.01.T01		EVM0013113.1	Solyc01g005253.1.1.ITAG4.0
EVM0010036.1	AT5G62380.1					EVM0016863.1	Solyc02g087920.3.1.ITAG4.0
EVM0007663.1	AT5G56620.1					EVM0009782.1	Solyc03g097650.3.1.ITAG4.0
EVM0001694.1	AT5G22380.1					EVM0016466.1	Solyc04g005610.3.1.ITAG4.0
EVM0001970.1	AT5G66300.1					EVM0016863.1	Solyc05g007550.3.1.ITAG4.0
EVM0020212.1	AT5G22290.1					EVM0003196.1	Solyc05g009840.3.1.ITAG4.0
EVM0008238.1	AT5G22380.1					EVM0016466.1	Solyc05g007770.3.1.ITAG4.0
EVM0009782.1	AT5G13180.1					EVM0016785.1	Solyc12g056790.2.1.ITAG4.0
						EVM0016785.1	Solyc04g072220.3.1.ITAG4.0
						EVM0009762.1	Solyc04g079940.3.1.ITAG4.0
						EVM0017578.1	Solyc06g065410.3.1.ITAG4.0
						EVM0000149.1	Solyc06g060230.3.1.ITAG4.0
						EVM0011784.1	Solyc06g063430.2.1.ITAG4.0

## Sheet: Gene frequency
	A. thaliana	M. sativa	S. lycopersicum	O. sativa	Z. mays	M. sinensis
AvNAC1	1	1	1	1	1	0
AvNAC2	0	0	0	0	0	0
AvNAC3	2	0	1	0	0	0
AvNAC4	3	1	3	1	0	0
AvNAC5	2	1	1	0	1	0
AvNAC6	1	1	2	0	0	2
AvNAC7	2	3	3	1	0	1
AvNAC8	0	0	0	0	0	0
AvNAC9	1	4	2	2	2	4
AvNAC10	0	0	0	0	0	0
AvNAC11	3	2	2	0	0	0
AvNAC12	2	1	2	0	0	0
AvNAC13	0	0	0	0	0	0
AvNAC14	0	0	0	0	0	0
AvNAC15	2	0	2	0	0	0
AvNAC16	0	0	0	0	0	0
AvNAC17	1	3	2	3	0	2
AvNAC18	0	0	0	0	0	0
AvNAC19	2	1	1	3	1	1
AvNAC20	0	0	0	0	0	0
AvNAC21	0	0	0	0	0	0
AvNAC22	1	2	3	0	0	0
AvNAC23	1	1	2	0	0	0
AvNAC24	0	0	2	1	1	2
AvNAC25	3	2	1	0	0	0
AvNAC26	2	1	1	2	0	0
AvNAC27	1	1	0	0	0	0
AvNAC28	1	0	1	0	0	0
AvNAC29	0	0	0	0	0	0
AvNAC30	3	0	2	0	0	0
AvNAC31	2	3	1	2	0	0
AvNAC32	0	0	1	0	0	0
AvNAC33	1	2	2	3	4	3
AvNAC34	0	0	0	0	0	0
AvNAC35	0	1	1	0	0	0
AvNAC36	0	0	0	0	0	0
AvNAC37	0	0	0	0	0	0
AvNAC38	2	3	2	1	0	0
AvNAC39	0	0	0	0	0	0
AvNAC40	0	0	0	0	0	0
AvNAC41	0	1	2	0	0	0
AvNAC42	2	2	2	0	0	0
AvNAC43	0	0	0	0	0	0
AvNAC44	0	3	2	0	0	2
AvNAC45	1	1	2	0	0	0
AvNAC46	0	0	0	0	0	0
AvNAC47	0	0	0	0	0	0
AvNAC48	1	3	1	0	0	0
AvNAC49	0	0	0	0	0	0
AvNAC50	0	0	0	0	0	0
AvNAC51	0	0	1	0	0	0
AvNAC52	0	0	0	0	0	0
AvNAC53	0	0	0	0	0	0
AvNAC54	0	0	0	0	0	0
AvNAC55	0	0	0	0	0	0
AvNAC56	1	1	0	1	1	1
AvNAC57	1	1	1	0	0	0
AvNAC58	1	1	1	0	0	0
AvNAC59	0	0	0	0	0	0
AvNAC60	0	0	0	0	0	0
AvNAC61	0	0	0	0	0	0
AvNAC62	1	1	2	0	0	0
AvNAC63	0	0	1	0	0	0
AvNAC64	0	0	1	0	0	0
AvNAC65	1	0	1	0	0	0
AvNAC66	2	0	1	1	3	0
AvNAC67	1	0	1	0	0	0
AvNAC68	2	1	1	0	0	0
AvNAC69	1	2	0	0	0	0
AvNAC70	0	0	0	0	0	0
AvNAC71	3	2	1	0	0	0
AvNAC72	3	1	3	2	2	1
AvNAC73	3	2	2	1	2	3
AvNAC74	0	0	1	0	0	0
