# Supplementary material for: Genome-Wide Investigation of the NAC Transcription Factor Family in Apocynum venetum Revealed Their Synergistic Roles in Abiotic Stress Response and Trehalose Metabolism
Source: Int J Mol Sci. 2023 Feb 26;24(5):4578. doi: 10.3390/ijms24054578 (PMC10003206; doi:10.3390/ijms24054578)
Supplement: Supplementary file 1 [file ijms-24-04578-s001.zip › Supplementary files/Supplementary Table S4.xlsx]

## Sheet: cis-element frequency di
Supplementary Table S4. Cis-element information of AvNACs
		AvNAC46	AvNAC65	AvNAC41	AvNAC66	AvNAC48	AvNAC19	AvNAC38	AvNAC9	AvNAC14	AvNAC63	AvNAC18	AvNAC61	AvNAC43	AvNAC40	AvNAC32	AvNAC55	AvNAC36	AvNAC37	AvNAC34	AvNAC60	AvNAC59	AvNAC52	AvNAC47	AvNAC50	AvNAC54	AvNAC53	AvNAC51	AvNAC49	AvNAC42	AvNAC4	AvNAC69	AvNAC58	AvNAC10	AvNAC5	AvNAC45	AvNAC29	AvNAC20	AvNAC35	AvNAC27	AvNAC44	AvNAC6	AvNAC30	AvNAC24	AvNAC1	AvNAC31	AvNAC70	AvNAC17	AvNAC33
Light	Box 4	2	2	3	5	1	1		3	2	2	3	1	3	3	5	1		3	7	2		1		3	2		3	3		2	3	2	3	3	1	4	5	7	3	5	4	2	2	2	4	1	4	3
	G-box		3	3	1			1	1	1		1	5					1	2		2	4					1			3	12	5	11	2	7		1	1	1	3		3	5	1		1	1	1
	TCT-motif		1	1	1	1		1	1	1	1	1	2		2	1					1	1	2		2			1	1		1	2		1	2	2				2
	I-box															3		1													1			1	1			3			1	1		1
	ATCT-motif	1	1												2	2							1		1	1		1	1		1							1			1	1
	GT1-motif	1					2	2				4		2				1			1	1	1	1		2				1	1	2		1	3				1	1		2		1				2	1
	Gap-box																				1									1											2
	GATA-motif				2	1	1	2			1	2			2	2					1			1		1					1	1			1									2		1
	TCCC-motif			1					2						1		1									1				2
	GA-motif																				1						1										1						1		1
	MRE	1								1		2		2				1			1		2		1		1						1		1	1					1			1		2
	AT1-motif	1	1										1													1						1							1				1
	chs-CMA1a								1				1			1				1	1					1									2								1
	3-AF1 binding site								1				1											1																			1		1
	Sp1								1																																			1
	ACE											1	1																			1	1		1									1			1
	AE-box		2							2	2		1					1	2	1			2						1	1								1	1		1	2
	LAMP-element				1							1										1											1														1	1
	Box II						1																																				1		1
MeJA	TGACG-motif		1		1	2			1		2	1	2				1		1					1			1	1		1		1		2	1	1	1			2		2	2	1	2	2	1	1
	CGTCA-motif		1		1	2			1		2	1	2				1		1					1			1	1		1		1		2	1	1	1			2		2	2	1	2	2	1	1
ABA	ABRE		3	3	1	2		1	1				4					1	1		2	3				1	1			1	11	5	10	1	7		1	1		2		1	5	2	1	1
	DRE1																						1															1					1
Auxin	TGA-element													1		1									1			1	1	1	1				1									1			1	1
	AuxRR-core												1				1										1											1		1	1				1
	AuxRE						1
Ethylene	DRE core	1					1																								2	1	1			1										1
	ERE	4	1	1	1	2			3	3		3	3	1		2	2	2	1	2	7		1		1	1		2	2	1		1	2	2	1		2	1	2		2	2	1	1	1		3	2	1
SA	TCA-element		1	1			1	1		1							2	1						1	1		1			1	1	1								2	1	1				1
Gibberellin	P-box										2		1		1		1		1			1		1					1					1		1		1		1			1		1	1
	TATC-box					1		1								1				1		1	1													1				1					1			1
	GARE-motif				1							1															1		1													1
Drought	MYC	1	2	1		4	1	2	1	2	3	2	7		6	5	1	4	5		2	1	1		4	5	4	3	4	3	5	1	2	3	3	1	2	4	2	1	3	4	1	6	3	2	1	5	1
	MBS		1		1	1	1	1			1												2				1			3		1						1				1	1
	as-1		1		1	2			1		2	1	2				1		1					1			1	1		1		1		2	1	1	1			2		2	2	1	2	2	1	1
Wound/Pathogen	WRE3			2		1			2		1	1									1												1							1					1
	box S																																				1			1			1
Wound	WUN-motif		1		1	3				1				1		1		1	1	1			1	3	3	5	1	1				1			1		1				2	1		3
Stress	STRE	2	1			1	5	2	5	2	2	2	2		1	1	2		1	2	1	1	1	1		1	4			1	2		6	1	3			1	1	2		2				3	2
Defense	CARE																						1																		1
Defense/Stress	TC-rich repeats		1						1	1					1		1				1	2		1							1								1	1							1
Cold/Dehydration	DRE core	1					1																								2	1	1			1										1
Low-temperature	LTR	2			1					1						1	1		2	1	1	1	1							1	1						1						1	1			1
Anaerobic induction	ARE	2	3	1		2	2	3	1				1	1	3		2	1	3	1	2		2	1		2	4		1	1		2	1		1	1	4	1		2	2				1		2	1	1
Anoxic specific inducibility	GC-motif				1		1
Specific day-length	A-box			1	1															1																		1								1
Zein metabolism	O2-site						1						1									1	1				1			1	1	1	1							1
Meristem expression	CAT-box			1			1		1		1			1		1		1					1	1	1	1	1						1						1	1		1	1			1	1
	CCGTCC-box			1	1															1																		1								1
MYBHv1 binding site	CCAAT-box				2						1								1		1											1
seed specific expression	AAGAA-motif	1	2	3		1	2	1	6	4		2		2			4	1	2	2		1	2	1	4	2		4	1		3		2				3	2	1	3	2		4	1	2		1	2	1
[truncated: 26 more columns]

## Sheet: cis-elements information
cis-elements	Sequence	Species	Function
WRE3	CCACCT	Pisum sativum
G-box	TACGTG	Arabidopsis thaliana	cis-acting regulatory element involved in light responsiveness
O2-site	GATGATGTGG	Zea mays	cis-acting regulatory element involved in zein metabolism regulation
ARE	AAACCA	Zea mays	cis-acting regulatory element essential for the anaerobic induction
Box 4	ATTAAT	Petroselinum crispum	part of a conserved DNA module involved in light responsiveness
CAT-box	GCCACT	Arabidopsis thaliana	cis-acting regulatory element related to meristem expression
MYC	CAATTG	Arabidopsis thaliana
AAGAA-motif	GAAAGAA	Avena sativa
LAMP-element	CTTTATCA	Pisum sativum	part of a light responsive element
ABRE	ACGTG	Arabidopsis thaliana	cis-acting element involved in the abscisic acid responsiveness
STRE	AGGGG	Arabidopsis thaliana
DRE core	GCCGAC	Arabidopsis thaliana
ERE	ATTTTAAA	Nicotiana glutinos
ACE	GACACGTATG	Petroselinum crispum	cis-acting element involved in light responsiveness
MRE	AACCTAA	Petroselinum crispum	MYB binding site involved in light responsiveness
CGTCA-motif	CGTCA	Hordeum vulgare	cis-acting regulatory element involved in the MeJA-responsiveness
as-1	TGACG	Arabidopsis thaliana
LTR	CCGAAA	Hordeum vulgare	cis-acting element involved in low-temperature responsiveness
box S	AGCCACC	Arabidopsis thaliana
GA-motif	ATAGATAA	Arabidopsis thaliana	part of a light responsive element
TGACG-motif	TGACG	Hordeum vulgare	cis-acting regulatory element involved in the MeJA-responsiveness
WUN-motif	AAATTTCTT	Nicotiana glutinosa
ATCT-motif	AATCTAATCC	Pisum sativum	part of a conserved DNA module involved in light responsiveness
GARE-motif	TCTGTTG	Brassica oleracea	gibberellin-responsive element
TCT-motif	TCTTAC	Arabidopsis thaliana	part of a light responsive element
AE-box	AGAAACAA	Arabidopsis thaliana	part of a module for light response
TGA-element	AACGAC	Brassica oleracea	auxin-responsive element
P-box	CCTTTTG	Oryza sativa	gibberellin-responsive element
TC-rich repeats	GTTTTCTTAC	Nicotiana tabacum	cis-acting element involved in defense and stress responsiveness
AuxRR-core	GGTCCAT	Nicotiana tabacum	cis-acting regulatory element involved in auxin responsiveness
TCA-element	CCATCTTTTT	Nicotiana tabacum	cis-acting element involved in salicylic acid responsiveness
TCCC-motif	TCTCCCT	Spinacia oleracea	part of a light responsive element
GT1-motif	GGTTAAT	Avena sativa	light responsive element
TATC-box	TATCCCA	Oryza sativa	cis-acting element involved in gibberellin-responsiveness
CCGTCC-box	CCGTCC	Petroselinum hortense
A-box	CCGTCC	Petroselinum crispum	cis-acting regulatory element
chs-CMA1a	TTACTTAA	Daucus carota	part of a light responsive element
GC-motif	CCCCCG	Zea mays	enhancer-like element involved in anoxic specific inducibility
AT1-motif	AATTATTTTTTATT	Solanum tuberosum	part of a light responsive module
WRE3	CCACCT	Pisum sativum
I-box	cCATATCCAAT	Flaveria trinervia	part of a light responsive element
GATA-motif	GATAGGG	Pisum sativum	part of a light responsive element
MBS	CAACTG	Arabidopsis thaliana	MYB binding site involved in drought-inducibility
DRE1	ACCGAGA	Zea mays
Sp1	GGGCGG	Oryza sativa	light responsive element
3-AF1 binding site	TAAGAGAGGAA	Solanum tuberosum	light responsive element
AuxRE	TGTCTCAATAAG	Glycine max	part of an auxin-responsive element
Box II	TGGTAATAA	Solanum tuberosum	part of a light responsive element
CCAAT-box	CAACGG	Hordeum vulgare	MYBHv1 binding site
Gap-box	CAAATGAA(A/G)A	Arabidopsis thaliana	part of a light responsive element
CARE	CAACTCCC	Oryza sativa
