# Supplementary material for: Genome-Wide Investigation of the NAC Transcription Factor Family in Apocynum venetum Revealed Their Synergistic Roles in Abiotic Stress Response and Trehalose Metabolism
Source: Int J Mol Sci. 2023 Feb 26;24(5):4578. doi: 10.3390/ijms24054578 (PMC10003206; doi:10.3390/ijms24054578)
Supplement: Supplementary file 1 [file ijms-24-04578-s001.zip › Supplementary files/Supplementary Table S5.xlsx]

## Sheet: TFBS
Supplementary Table S5. Putative Predicted transcription factors and enrichment analysis of AvNAC genes
Pattern name	Gene name	Family	Sequence name	Start	Stop	Strand	Score	p-value	q-value	Matched sequence
AT4G38910	BPC5	BBR-BPC	AvNAC9	599	628	-	61.2025	1.55e-19	3.04e-15	AGAGAGAGAGAGAGAGAGAGAGAGAGAGAG
AT4G38910	BPC5	BBR-BPC	AvNAC9	601	630	-	61.2025	1.55e-19	3.04e-15	AGAGAGAGAGAGAGAGAGAGAGAGAGAGAG
AT4G38910	BPC5	BBR-BPC	AvNAC9	603	632	-	61.2025	1.55e-19	3.04e-15	AGAGAGAGAGAGAGAGAGAGAGAGAGAGAG
AT4G38910	BPC5	BBR-BPC	AvNAC9	605	634	-	61.2025	1.55e-19	3.04e-15	AGAGAGAGAGAGAGAGAGAGAGAGAGAGAG
AT4G38910	BPC5	BBR-BPC	AvNAC9	607	636	-	61.2025	1.55e-19	3.04e-15	AGAGAGAGAGAGAGAGAGAGAGAGAGAGAG
AT4G38910	BPC5	BBR-BPC	AvNAC9	609	638	-	61.2025	1.55e-19	3.04e-15	AGAGAGAGAGAGAGAGAGAGAGAGAGAGAG
AT4G38910	BPC5	BBR-BPC	AvNAC9	611	640	-	61.2025	1.55e-19	3.04e-15	AGAGAGAGAGAGAGAGAGAGAGAGAGAGAG
AT4G38910	BPC5	BBR-BPC	AvNAC9	613	642	-	58.4304	2.34e-19	4e-15	GGAGAGAGAGAGAGAGAGAGAGAGAGAGAG
AT4G38910	BPC5	BBR-BPC	AvNAC23	767	796	-	56.5949	6.22e-19	9.49e-15	AGAGAGAGAGAGAGAGAGAGAGAGAGACAG
AT4G38910	BPC5	BBR-BPC	AvNAC39	657	686	-	53.6329	8.46e-18	1.06e-13	AGAGAGAGAGAGAGAGAGAGAGAAAGAGAG
AT4G38910	BPC5	BBR-BPC	AvNAC39	659	688	-	53.6329	8.46e-18	1.06e-13	AGAGAGAGAGAGAGAGAGAGAGAGAAAGAG
AT4G38910	BPC5	BBR-BPC	AvNAC11	651	680	-	53.519	9.46e-18	1.08e-13	GGAGAGAGAGAGAGAGAGAGAGAGAGAGAC
AT4G38910	BPC5	BBR-BPC	AvNAC9	597	626	-	49.6456	4.75e-17	4.85e-13	AGAGAGAGAGAGAGAGAGAGAGAGAGAGGG
AT4G38910	BPC5	BBR-BPC	AvNAC9	615	644	-	49.6203	4.95e-17	4.85e-13	AGGGAGAGAGAGAGAGAGAGAGAGAGAGAG
AT4G38910	BPC5	BBR-BPC	AvNAC39	655	684	-	48.6456	1.04e-16	9.51e-13	AGAGAGAGAGAGAGAGAGAGAAAGAGAGAG
AT4G38910	BPC5	BBR-BPC	AvNAC23	769	798	-	44.8101	4.98e-16	4.27e-12	TGAGAGAGAGAGAGAGAGAGAGAGAGAGAC
AT2G01930	BPC1	BBR-BPC	AvNAC9	600	623	-	45.3281	8.97e-16	7.19e-12	GAGAGAGAGAGAGAGAGAGAGAGA
AT2G01930	BPC1	BBR-BPC	AvNAC9	602	625	-	45.3281	8.97e-16	7.19e-12	GAGAGAGAGAGAGAGAGAGAGAGA
AT2G01930	BPC1	BBR-BPC	AvNAC9	604	627	-	45.3281	8.97e-16	7.19e-12	GAGAGAGAGAGAGAGAGAGAGAGA
AT2G01930	BPC1	BBR-BPC	AvNAC9	606	629	-	45.3281	8.97e-16	7.19e-12	GAGAGAGAGAGAGAGAGAGAGAGA
AT2G01930	BPC1	BBR-BPC	AvNAC9	608	631	-	45.3281	8.97e-16	7.19e-12	GAGAGAGAGAGAGAGAGAGAGAGA
AT2G01930	BPC1	BBR-BPC	AvNAC9	610	633	-	45.3281	8.97e-16	7.19e-12	GAGAGAGAGAGAGAGAGAGAGAGA
AT2G01930	BPC1	BBR-BPC	AvNAC9	612	635	-	45.3281	8.97e-16	7.19e-12	GAGAGAGAGAGAGAGAGAGAGAGA
AT2G01930	BPC1	BBR-BPC	AvNAC9	614	637	-	45.3281	8.97e-16	7.19e-12	GAGAGAGAGAGAGAGAGAGAGAGA
AT2G01930	BPC1	BBR-BPC	AvNAC9	616	639	-	45.3281	8.97e-16	7.19e-12	GAGAGAGAGAGAGAGAGAGAGAGA
AT2G01930	BPC1	BBR-BPC	AvNAC9	618	641	-	45.3281	8.97e-16	7.19e-12	GAGAGAGAGAGAGAGAGAGAGAGA
AT2G01930	BPC1	BBR-BPC	AvNAC11	652	675	-	45.3281	8.97e-16	7.19e-12	GAGAGAGAGAGAGAGAGAGAGAGA
AT2G01930	BPC1	BBR-BPC	AvNAC11	654	677	-	45.3281	8.97e-16	7.19e-12	GAGAGAGAGAGAGAGAGAGAGAGA
AT2G01930	BPC1	BBR-BPC	AvNAC11	656	679	-	45.3281	8.97e-16	7.19e-12	GAGAGAGAGAGAGAGAGAGAGAGA
AT2G01930	BPC1	BBR-BPC	AvNAC39	664	687	-	45.3281	8.97e-16	7.19e-12	GAGAGAGAGAGAGAGAGAGAGAGA
AT2G01930	BPC1	BBR-BPC	AvNAC23	770	793	-	45.3281	8.97e-16	7.19e-12	GAGAGAGAGAGAGAGAGAGAGAGA
AT2G01930	BPC1	BBR-BPC	AvNAC23	772	795	-	45.3281	8.97e-16	7.19e-12	GAGAGAGAGAGAGAGAGAGAGAGA
AT2G01930	BPC1	BBR-BPC	AvNAC23	774	797	-	45.3281	8.97e-16	7.19e-12	GAGAGAGAGAGAGAGAGAGAGAGA
AT4G38910	BPC5	BBR-BPC	AvNAC23	765	794	-	43.038	1.31e-15	1.06e-11	AGAGAGAGAGAGAGAGAGAGAGAGACAGGG
AT2G01930	BPC1	BBR-BPC	AvNAC9	598	621	-	42.9688	2.25e-15	1.71e-11	GAGAGAGAGAGAGAGAGAGAGAGG
AT4G38910	BPC5	BBR-BPC	AvNAC9	617	646	-	40.8608	3.85e-15	2.93e-11	GAAGGGAGAGAGAGAGAGAGAGAGAGAGAG
AT2G01930	BPC1	BBR-BPC	AvNAC9	620	643	-	42.25	4.52e-15	3.24e-11	GGGAGAGAGAGAGAGAGAGAGAGA
AT4G38910	BPC5	BBR-BPC	AvNAC11	649	678	-	40.1266	4.93e-15	3.56e-11	AGAGAGAGAGAGAGAGAGAGAGAGAGACGC
AT2G01930	BPC1	BBR-BPC	AvNAC39	660	683	-	41.75	9.42e-15	6.42e-11	GAGAGAGAGAGAGAGAGAGAAAGA
AT4G38910	BPC5	BBR-BPC	AvNAC23	763	792	-	38.1519	1.01e-14	6.94e-11	AGAGAGAGAGAGAGAGAGAGAGACAGGGAC
AT2G01930	BPC1	BBR-BPC	AvNAC39	658	681	-	41.6562	1.12e-14	7.26e-11	GAGAGAGAGAGAGAGAGAAAGAGA
AT2G01930	BPC1	BBR-BPC	AvNAC39	662	685	-	41.1719	2.01e-14	1.25e-10	GAGAGAGAGAGAGAGAGAGAGAAA
AT2G01930	BPC1	BBR-BPC	AvNAC26	971	994	-	41.1094	2.19e-14	1.3e-10	GAGAGAGAGAGAGAGAGAGAGATA
AT4G38910	BPC5	BBR-BPC	AvNAC39	653	682	-	36.1899	2.65e-14	1.73e-10	AGAGAGAGAGAGAGAGAGAAAGAGAGAGTT
AT2G01930	BPC1	BBR-BPC	AvNAC23	768	791	-	40.9219	2.73e-14	1.55e-10	GAGAGAGAGAGAGAGAGAGAGACA
AT2G01930	BPC1	BBR-BPC	AvNAC39	656	679	-	40.8281	2.93e-14	1.59e-10	GAGAGAGAGAGAGAGAAAGAGAGA
AT2G01930	BPC1	BBR-BPC	AvNAC39	666	689	-	40.7812	3.22e-14	1.69e-10	CAGAGAGAGAGAGAGAGAGAGAGA
AT4G38910	BPC5	BBR-BPC	AvNAC23	761	790	-	35.3924	3.84e-14	2.39e-10	AGAGAGAGAGAGAGAGAGAGACAGGGACCT
AT2G01930	BPC1	BBR-BPC	AvNAC9	596	619	-	40.4219	4.03e-14	2.03e-10	GAGAGAGAGAGAGAGAGAGAGGGG
AT5G42520	BPC6	BBR-BPC	AvNAC20	171	191	+	40.5479	4.84e-14	2.79e-10	ctctctctctctctctctctc
AT5G42520	BPC6	BBR-BPC	AvNAC9	599	619	+	40.5479	4.84e-14	2.79e-10	ctctctctctctctctctctc
AT5G42520	BPC6	BBR-BPC	AvNAC9	601	621	+	40.5479	4.84e-14	2.79e-10	ctctctctctctctctctctc
AT5G42520	BPC6	BBR-BPC	AvNAC9	603	623	+	40.5479	4.84e-14	2.79e-10	ctctctctctctctctctctc
AT5G42520	BPC6	BBR-BPC	AvNAC9	605	625	+	40.5479	4.84e-14	2.79e-10	ctctctctctctctctctctc
AT5G42520	BPC6	BBR-BPC	AvNAC9	607	627	+	40.5479	4.84e-14	2.79e-10	ctctctctctctctctctctc
AT5G42520	BPC6	BBR-BPC	AvNAC9	609	629	+	40.5479	4.84e-14	2.79e-10	ctctctctctctctctctctc
AT5G42520	BPC6	BBR-BPC	AvNAC9	611	631	+	40.5479	4.84e-14	2.79e-10	ctctctctctctctctctctc
AT5G42520	BPC6	BBR-BPC	AvNAC9	613	633	+	40.5479	4.84e-14	2.79e-10	ctctctctctctctctctctc
AT5G42520	BPC6	BBR-BPC	AvNAC9	615	635	+	40.5479	4.84e-14	2.79e-10	ctctctctctctctctctctc
AT5G42520	BPC6	BBR-BPC	AvNAC9	617	637	+	40.5479	4.84e-14	2.79e-10	ctctctctctctctctctctc
AT5G42520	BPC6	BBR-BPC	AvNAC9	619	639	+	40.5479	4.84e-14	2.79e-10	ctctctctctctctctctctc
AT5G42520	BPC6	BBR-BPC	AvNAC9	621	641	+	40.5479	4.84e-14	2.79e-10	ctctctctctctctctctctc
AT5G42520	BPC6	BBR-BPC	AvNAC11	653	673	+	40.5479	4.84e-14	2.79e-10	ctctctctctctctctctctc
AT5G42520	BPC6	BBR-BPC	AvNAC11	655	675	+	40.5479	4.84e-14	2.79e-10	ctctctctctctctctctctc
AT5G42520	BPC6	BBR-BPC	AvNAC11	657	677	+	40.5479	4.84e-14	2.79e-10	ctctctctctctctctctctc
AT5G42520	BPC6	BBR-BPC	AvNAC11	659	679	+	40.5479	4.84e-14	2.79e-10	ctctctctctctctctctctc
AT5G42520	BPC6	BBR-BPC	AvNAC39	665	685	+	40.5479	4.84e-14	2.79e-10	ctctctctctctctctctctc
AT5G42520	BPC6	BBR-BPC	AvNAC39	667	687	+	40.5479	4.84e-14	2.79e-10	ctctctctctctctctctctc
AT5G42520	BPC6	BBR-BPC	AvNAC23	771	791	+	40.5479	4.84e-14	2.79e-10	ctctctctctctctctctctc
AT5G42520	BPC6	BBR-BPC	AvNAC23	773	793	+	40.5479	4.84e-14	2.79e-10	ctctctctctctctctctctc
AT5G42520	BPC6	BBR-BPC	AvNAC23	775	795	+	40.5479	4.84e-14	2.79e-10	ctctctctctctctctctctc
AT5G42520	BPC6	BBR-BPC	AvNAC23	777	797	+	40.5479	4.84e-14	2.79e-10	ctctctctctctctctctctc
AT5G42520	BPC6	BBR-BPC	AvNAC26	974	994	+	40.5479	4.84e-14	2.79e-10	ctctctctctctctctctctc
AT2G01930	BPC1	BBR-BPC	AvNAC26	973	996	-	39.7969	5.57e-14	2.71e-10	TAGAGAGAGAGAGAGAGAGAGAGA
AT5G42520	BPC6	BBR-BPC	AvNAC9	597	617	+	38.5479	7.29e-14	4.03e-10	ccctctctctctctctctctc
AT4G38910	BPC5	BBR-BPC	AvNAC9	595	624	-	32.962	8.37e-14	4.99e-10	AGAGAGAGAGAGAGAGAGAGAGAGAGGGGA
AT2G01930	BPC1	BBR-BPC	AvNAC20	170	193	-	38.9062	1.09e-13	5.11e-10	AGGAGAGAGAGAGAGAGAGAGAGA
AT4G38910	BPC5	BBR-BPC	AvNAC23	771	800	-	32.1266	1.15e-13	6.6e-10	TATGAGAGAGAGAGAGAGAGAGAGAGAGAG
AT2G01930	BPC1	BBR-BPC	AvNAC11	650	673	-	38.5625	1.4e-13	6.38e-10	GAGAGAGAGAGAGAGAGAGAGACG
AT2G01930	BPC1	BBR-BPC	AvNAC23	766	789	-	38.4375	1.54e-13	6.76e-10	GAGAGAGAGAGAGAGAGAGACAGG
AT2G01930	BPC1	BBR-BPC	AvNAC58	852	875	-	38.375	1.68e-13	7.17e-10	GAGAGAGAGAGAGAGAGAGATAGA
AT5G42520	BPC6	BBR-BPC	AvNAC26	976	996	+	38.274	1.69e-13	8.97e-10	ctctctctctctctctctcta
AT2G01930	BPC1	BBR-BPC	AvNAC58	850	873	-	38.3125	1.8e-13	7.45e-10	GAGAGAGAGAGAGAGAGATAGAGA
AT2G01930	BPC1	BBR-BPC	AvNAC9	622	645	-	38.1719	2e-13	8.01e-10	AAGGGAGAGAGAGAGAGAGAGAGA
AT2G01930	BPC1	BBR-BPC	AvNAC39	654	677	-	37.7188	2.98e-13	1.16e-09	GAGAGAGAGAGAGAAAGAGAGAGT
AT5G42520	BPC6	BBR-BPC	AvNAC39	663	683	+	37.3151	3.13e-13	1.6e-09	ttctctctctctctctctctc
AT2G01930	BPC1	BBR-BPC	AvNAC20	168	191	-	37.5938	3.3e-13	1.22e-09	GAGAGAGAGAGAGAGAGAGAGATT
AT2G01930	BPC1	BBR-BPC	AvNAC23	776	799	-	37.5938	3.3e-13	1.22e-09	ATGAGAGAGAGAGAGAGAGAGAGA
AT4G38910	BPC5	BBR-BPC	AvNAC58	845	874	-	29.5823	3.37e-13	1.78e-09	AGAGAGAGAGAGAGAGAGATAGAGAGGTAG
AT4G38910	BPC5	BBR-BPC	AvNAC26	966	995	-	29.5823	3.37e-13	1.78e-09	AGAGAGAGAGAGAGAGAGAGAGATAGGTAG
AT2G01930	BPC1	BBR-BPC	AvNAC58	848	871	-	37.5	3.64e-13	1.31e-09	GAGAGAGAGAGAGAGATAGAGAGG
AT5G42520	BPC6	BBR-BPC	AvNAC39	659	679	+	37.1781	4.09e-13	2.02e-09	ctctttctctctctctctctc
AT4G38910	BPC5	BBR-BPC	AvNAC58	847	876	-	28.4304	5.14e-13	2.61e-09	GGAGAGAGAGAGAGAGAGAGATAGAGAGGT
AT5G42520	BPC6	BBR-BPC	AvNAC20	169	189	+	37.0822	5.54e-13	2.47e-09	atctctctctctctctctctc
AT5G42520	BPC6	BBR-BPC	AvNAC58	855	875	+	37.0822	5.54e-13	2.47e-09	atctctctctctctctctctc
AT5G42520	BPC6	BBR-BPC	AvNAC26	972	992	+	37.0822	5.54e-13	2.47e-09	atctctctctctctctctctc
AT5G42520	BPC6	BBR-BPC	AvNAC39	657	677	+	36.8904	6.74e-13	2.91e-09	ctctctttctctctctctctc
AT2G01930	BPC1	BBR-BPC	AvNAC11	658	681	-	36.7188	7.23e-13	2.52e-09	TGGAGAGAGAGAGAGAGAGAGAGA
AT5G42520	BPC6	BBR-BPC	AvNAC23	767	787	+	36.5342	7.71e-13	3.23e-09	ctgtctctctctctctctctc
AT4G38910	BPC5	BBR-BPC	AvNAC58	849	878	-	26.7468	8.97e-13	4.39e-09	GTGGAGAGAGAGAGAGAGAGAGATAGAGAG
AT4G38910	BPC5	BBR-BPC	AvNAC26	964	993	-	26.5063	9.52e-13	4.5e-09	AGAGAGAGAGAGAGAGAGAGATAGGTAGCT
AT4G38910	BPC5	BBR-BPC	AvNAC23	773	802	-	25.9367	1.15e-12	5.24e-09	TGTATGAGAGAGAGAGAGAGAGAGAGAGAG
AT2G01930	BPC1	BBR-BPC	AvNAC26	969	992	-	36.0156	1.24e-12	4.21e-09	GAGAGAGAGAGAGAGAGAGATAGG
AT5G42520	BPC6	BBR-BPC	AvNAC58	851	871	+	36	1.25e-12	5.09e-09	ctctatctctctctctctctc
AT4G38910	BPC5	BBR-BPC	AvNAC11	653	682	-	25.6076	1.3e-12	5.76e-09	TTGGAGAGAGAGAGAGAGAGAGAGAGAGAG
AT5G42520	BPC6	BBR-BPC	AvNAC58	853	873	+	35.9315	1.35e-12	5.18e-09	ctatctctctctctctctctc
AT5G42520	BPC6	BBR-BPC	AvNAC26	970	990	+	35.9315	1.35e-12	5.18e-09	ctatctctctctctctctctc
AT4G38910	BPC5	BBR-BPC	AvNAC58	843	872	-	25.4937	1.35e-12	5.79e-09	AGAGAGAGAGAGAGAGATAGAGAGGTAGGG
AT4G38910	BPC5	BBR-BPC	AvNAC39	661	690	-	24.6709	1.85e-12	7.7e-09	CCAGAGAGAGAGAGAGAGAGAGAGAGAAAG
AT5G42520	BPC6	BBR-BPC	AvNAC39	655	675	+	35.0959	2.1e-12	7.83e-09	ctctctctttctctctctctc
AT5G42520	BPC6	BBR-BPC	AvNAC60	588	608	+	35.0411	2.43e-12	8.62e-09	ttctctctctctctctctcta
AT5G42520	BPC6	BBR-BPC	AvNAC9	623	643	+	35.0411	2.43e-12	8.62e-09	ctctctctctctctctctccc
AT2G01930	BPC1	BBR-BPC	AvNAC23	764	787	-	34.9531	2.51e-12	8.35e-09	GAGAGAGAGAGAGAGAGACAGGGA
AT5G42520	BPC6	BBR-BPC	AvNAC11	651	671	+	34.4932	3.61e-12	1.22e-08	gtctctctctctctctctctc
AT5G42520	BPC6	BBR-BPC	AvNAC23	769	789	+	34.4932	3.61e-12	1.22e-08	gtctctctctctctctctctc
AT5G42520	BPC6	BBR-BPC	AvNAC34	73	93	+	34.2329	4.15e-12	1.31e-08	ctttctctctctctctctctc
AT5G42520	BPC6	BBR-BPC	AvNAC39	661	681	+	34.2329	4.15e-12	1.31e-08	ctttctctctctctctctctc
AT5G42520	BPC6	BBR-BPC	AvNAC23	765	785	+	34.2192	4.17e-12	1.31e-08	ccctgtctctctctctctctc
AT2G01930	BPC1	BBR-BPC	AvNAC34	72	95	-	34.0156	4.74e-12	1.54e-08	ATGAGAGAGAGAGAGAGAGAAAGA
AT4G38910	BPC5	BBR-BPC	AvNAC9	593	622	-	21.557	5.47e-12	2.21e-08	AGAGAGAGAGAGAGAGAGAGAGAGGGGAGG
AT2G01930	BPC1	BBR-BPC	AvNAC34	70	93	-	33.7344	5.89e-12	1.86e-08	GAGAGAGAGAGAGAGAGAAAGACT
AT4G38910	BPC5	BBR-BPC	AvNAC58	851	880	-	21.1392	6.31e-12	2.47e-08	GGGTGGAGAGAGAGAGAGAGAGAGATAGAG
AT4G38910	BPC5	BBR-BPC	AvNAC11	647	676	-	21.0127	6.53e-12	2.49e-08	AGAGAGAGAGAGAGAGAGAGAGAGACGCGT
AT2G01930	BPC1	BBR-BPC	AvNAC58	856	879	-	33.5781	6.59e-12	2.04e-08	GGTGGAGAGAGAGAGAGAGAGAGA
AT5G42520	BPC6	BBR-BPC	AvNAC39	669	689	+	33.6301	6.97e-12	2.14e-08	ctctctctctctctctctctg
AT2G01930	BPC1	BBR-BPC	AvNAC9	594	617	-	33.4688	7.11e-12	2.15e-08	GAGAGAGAGAGAGAGAGAGGGGAG
AT2G01930	BPC1	BBR-BPC	AvNAC58	846	869	-	33.25	8.3e-12	2.46e-08	GAGAGAGAGAGAGATAGAGAGGTA
AT4G38910	BPC5	BBR-BPC	AvNAC39	651	680	-	19.7848	9.41e-12	3.47e-08	AGAGAGAGAGAGAGAGAAAGAGAGAGTTGA
AT4G38910	BPC5	BBR-BPC	AvNAC60	588	617	-	19.6962	9.62e-12	3.47e-08	AGAATGTGTTAGAGAGAGAGAGAGAGAGAA
AT4G38910	BPC5	BBR-BPC	AvNAC11	655	684	-	18.9494	1.25e-11	4.39e-08	ACTTGGAGAGAGAGAGAGAGAGAGAGAGAG
AT5G42520	BPC6	BBR-BPC	AvNAC11	661	681	+	32.7671	1.36e-11	4e-08	ctctctctctctctctctcca
AT5G42520	BPC6	BBR-BPC	AvNAC58	857	877	+	32.7671	1.36e-11	4e-08	ctctctctctctctctctcca
AT2G01930	BPC1	BBR-BPC	AvNAC58	854	877	-	32.5	1.42e-11	4.1e-08	TGGAGAGAGAGAGAGAGAGAGATA
AT5G42520	BPC6	BBR-BPC	AvNAC9	625	645	+	32.5753	1.52e-11	4.36e-08	ctctctctctctctctccctt
AT4G38910	BPC5	BBR-BPC	AvNAC58	841	870	-	18	1.74e-11	5.95e-08	AGAGAGAGAGAGAGATAGAGAGGTAGGGAG
AT2G01930	BPC1	BBR-BPC	AvNAC60	585	608	-	32	1.96e-11	5.57e-08	TAGAGAGAGAGAGAGAGAGAAATA
AT2G45660	AGL20	MIKC_MADS	AvNAC39	656	676	+	21.1014	2e-11	1.54e-06	tctctctttctctctctctct
AT2G01930	BPC1	BBR-BPC	AvNAC60	587	610	-	31.9219	2.07e-11	5.75e-08	GTTAGAGAGAGAGAGAGAGAGAAA
AT4G38910	BPC5	BBR-BPC	AvNAC34	71	100	-	17.0127	2.43e-11	8.14e-08	ATAAAATGAGAGAGAGAGAGAGAGAAAGAC
AT2G01930	BPC1	BBR-BPC	AvNAC26	967	990	-	31.5469	2.65e-11	7.23e-08	GAGAGAGAGAGAGAGAGATAGGTA
AT5G42520	BPC6	BBR-BPC	AvNAC9	595	615	+	31.7808	2.65e-11	7.48e-08	tcccctctctctctctctctc
AT2G01930	BPC1	BBR-BPC	AvNAC11	648	671	-	31.4844	2.76e-11	7.37e-08	GAGAGAGAGAGAGAGAGAGACGCG
AT4G38910	BPC5	BBR-BPC	AvNAC39	649	678	-	16.4051	2.91e-11	9.52e-08	AGAGAGAGAGAGAGAAAGAGAGAGTTGAAG
AT2G01930	BPC1	BBR-BPC	AvNAC39	652	675	-	31.2188	3.26e-11	8.53e-08	GAGAGAGAGAGAAAGAGAGAGTTG
AT5G42520	BPC6	BBR-BPC	AvNAC34	71	91	+	31.1233	4.21e-11	1.16e-07	gtctttctctctctctctctc
AT4G38910	BPC5	BBR-BPC	AvNAC26	970	999	-	15.2152	4.25e-11	1.36e-07	GTTTAGAGAGAGAGAGAGAGAGAGAGATAG
AT4G38910	BPC5	BBR-BPC	AvNAC60	590	619	-	15.1013	4.36e-11	1.36e-07	GGAGAATGTGTTAGAGAGAGAGAGAGAGAG
AT4G38910	BPC5	BBR-BPC	AvNAC20	169	198	-	14.8987	4.58e-11	1.39e-07	GAACAAGGAGAGAGAGAGAGAGAGAGAGAT
AT5G42520	BPC6	BBR-BPC	AvNAC20	173	193	+	30.9315	4.7e-11	1.27e-07	ctctctctctctctctctcct
AT4G38910	BPC5	BBR-BPC	AvNAC58	839	868	-	14.7089	4.81e-11	1.43e-07	AGAGAGAGAGAGATAGAGAGGTAGGGAGTA
AT2G01930	BPC1	BBR-BPC	AvNAC26	975	998	-	30.5469	4.93e-11	1.26e-07	TTTAGAGAGAGAGAGAGAGAGAGA
AT2G01930	BPC1	BBR-BPC	AvNAC20	174	197	-	30.5312	4.98e-11	1.26e-07	AACAAGGAGAGAGAGAGAGAGAGA
AT5G42520	BPC6	BBR-BPC	AvNAC60	586	606	+	30.7671	5.26e-11	1.4e-07	atttctctctctctctctctc
AT2G01930	BPC1	BBR-BPC	AvNAC60	589	612	-	30.4062	5.38e-11	1.33e-07	GTGTTAGAGAGAGAGAGAGAGAGA
AT4G38910	BPC5	BBR-BPC	AvNAC34	69	98	-	14.1013	5.78e-11	1.69e-07	AAAATGAGAGAGAGAGAGAGAGAAAGACTA
AT5G42520	BPC6	BBR-BPC	AvNAC23	779	799	+	30.5342	6e-11	1.54e-07	ctctctctctctctctctcat
AT5G42520	BPC6	BBR-BPC	AvNAC26	968	988	+	30.5342	6e-11	1.54e-07	acctatctctctctctctctc
AT2G01930	BPC1	BBR-BPC	AvNAC20	172	195	-	30.0625	6.67e-11	1.62e-07	CAAGGAGAGAGAGAGAGAGAGAGA
AT4G38910	BPC5	BBR-BPC	AvNAC58	855	884	-	13.4177	7.08e-11	2.01e-07	AGATGGGTGGAGAGAGAGAGAGAGAGAGAT
AT4G38910	BPC5	BBR-BPC	AvNAC39	647	676	-	13.3797	7.16e-11	2.01e-07	AGAGAGAGAGAGAAAGAGAGAGTTGAAGGT
AT4G38910	BPC5	BBR-BPC	AvNAC9	621	650	-	13.2658	7.46e-11	2.05e-07	AACTGAAGGGAGAGAGAGAGAGAGAGAGAG
AT5G42520	BPC6	BBR-BPC	AvNAC69	794	814	+	29.9726	8.81e-11	2.21e-07	cacttgctctctctctctctc
AT5G42520	BPC6	BBR-BPC	AvNAC39	653	673	+	29.8904	9.22e-11	2.28e-07	aactctctctttctctctctc
AT2G01930	BPC1	BBR-BPC	AvNAC23	778	801	-	29.3906	1.01e-10	2.41e-07	GTATGAGAGAGAGAGAGAGAGAGA
AT4G38910	BPC5	BBR-BPC	AvNAC26	968	997	-	12.1772	1.04e-10	2.8e-07	TTAGAGAGAGAGAGAGAGAGAGAGATAGGT
AT5G42520	BPC6	BBR-BPC	AvNAC20	167	187	+	29.6301	1.07e-10	2.58e-07	taatctctctctctctctctc
AT2G01930	BPC1	BBR-BPC	AvNAC23	762	785	-	29.2656	1.09e-10	2.56e-07	GAGAGAGAGAGAGAGACAGGGACC
AT2G01930	BPC1	BBR-BPC	AvNAC9	592	615	-	29.2188	1.12e-10	2.59e-07	GAGAGAGAGAGAGAGAGGGGAGGG
AT5G17430	BBM	AP2	AvNAC59	670	689	+	21.9367	1.22e-10	1.67e-05	aagaaaaagaaagagagaaa
AT4G38910	BPC5	BBR-BPC	AvNAC58	857	886	-	11.5316	1.28e-10	3.39e-07	GGAGATGGGTGGAGAGAGAGAGAGAGAGAG
AT2G01930	BPC1	BBR-BPC	AvNAC39	668	691	-	28.8438	1.42e-10	3.22e-07	TCCAGAGAGAGAGAGAGAGAGAGA
AT1G51600	ZML2	GATA	AvNAC15	859	877	+	29.274	1.42e-10	2.06e-05	catcctcatcatcatcatc
AT2G45660	AGL20	MIKC_MADS	AvNAC60	587	607	+	20.6667	1.7e-10	1.54e-06	tttctctctctctctctctct
AT2G45660	AGL20	MIKC_MADS	AvNAC39	662	682	+	20.6667	1.7e-10	1.54e-06	tttctctctctctctctctct
AT4G38910	BPC5	BBR-BPC	AvNAC26	962	991	-	10.4557	1.79e-10	4.63e-07	AGAGAGAGAGAGAGAGAGATAGGTAGCTAG
AT5G42520	BPC6	BBR-BPC	AvNAC60	590	610	+	28.8493	1.79e-10	4.26e-07	ctctctctctctctctctaac
AT4G38910	BPC5	BBR-BPC	AvNAC9	591	620	-	9.79747	2.14e-10	5.42e-07	AGAGAGAGAGAGAGAGAGAGAGGGGAGGGA
AT2G01930	BPC1	BBR-BPC	AvNAC20	166	189	-	28.1719	2.14e-10	4.78e-07	GAGAGAGAGAGAGAGAGAGATTAG
AT5G42520	BPC6	BBR-BPC	AvNAC11	649	669	+	28.4795	2.22e-10	5.2e-07	gcgtctctctctctctctctc
AT4G38910	BPC5	BBR-BPC	AvNAC34	73	102	-	9.39241	2.43e-10	6.07e-07	AAATAAAATGAGAGAGAGAGAGAGAGAAAG
AT2G01930	BPC1	BBR-BPC	AvNAC11	660	683	-	27.7188	2.8e-10	6.15e-07	CTTGGAGAGAGAGAGAGAGAGAGA
AT2G01930	BPC1	BBR-BPC	AvNAC58	844	867	-	27.5938	3.01e-10	6.51e-07	GAGAGAGAGAGATAGAGAGGTAGG
AT2G45660	AGL20	MIKC_MADS	AvNAC20	170	190	+	20.5217	3.08e-10	1.54e-06	tctctctctctctctctctct
AT2G45660	AGL20	MIKC_MADS	AvNAC9	600	620	+	20.5217	3.08e-10	1.54e-06	tctctctctctctctctctct
AT2G45660	AGL20	MIKC_MADS	AvNAC9	602	622	+	20.5217	3.08e-10	1.54e-06	tctctctctctctctctctct
AT2G45660	AGL20	MIKC_MADS	AvNAC9	604	624	+	20.5217	3.08e-10	1.54e-06	tctctctctctctctctctct
AT2G45660	AGL20	MIKC_MADS	AvNAC9	606	626	+	20.5217	3.08e-10	1.54e-06	tctctctctctctctctctct
AT2G45660	AGL20	MIKC_MADS	AvNAC9	608	628	+	20.5217	3.08e-10	1.54e-06	tctctctctctctctctctct
AT2G45660	AGL20	MIKC_MADS	AvNAC9	610	630	+	20.5217	3.08e-10	1.54e-06	tctctctctctctctctctct
AT2G45660	AGL20	MIKC_MADS	AvNAC9	612	632	+	20.5217	3.08e-10	1.54e-06	tctctctctctctctctctct
AT2G45660	AGL20	MIKC_MADS	AvNAC9	614	634	+	20.5217	3.08e-10	1.54e-06	tctctctctctctctctctct
AT2G45660	AGL20	MIKC_MADS	AvNAC9	616	636	+	20.5217	3.08e-10	1.54e-06	tctctctctctctctctctct
AT2G45660	AGL20	MIKC_MADS	AvNAC9	618	638	+	20.5217	3.08e-10	1.54e-06	tctctctctctctctctctct
AT2G45660	AGL20	MIKC_MADS	AvNAC9	620	640	+	20.5217	3.08e-10	1.54e-06	tctctctctctctctctctct
AT2G45660	AGL20	MIKC_MADS	AvNAC11	652	672	+	20.5217	3.08e-10	1.54e-06	tctctctctctctctctctct
AT2G45660	AGL20	MIKC_MADS	AvNAC11	654	674	+	20.5217	3.08e-10	1.54e-06	tctctctctctctctctctct
AT2G45660	AGL20	MIKC_MADS	AvNAC11	656	676	+	20.5217	3.08e-10	1.54e-06	tctctctctctctctctctct
AT2G45660	AGL20	MIKC_MADS	AvNAC11	658	678	+	20.5217	3.08e-10	1.54e-06	tctctctctctctctctctct
AT2G45660	AGL20	MIKC_MADS	AvNAC39	664	684	+	20.5217	3.08e-10	1.54e-06	tctctctctctctctctctct
AT2G45660	AGL20	MIKC_MADS	AvNAC39	666	686	+	20.5217	3.08e-10	1.54e-06	tctctctctctctctctctct
AT2G45660	AGL20	MIKC_MADS	AvNAC39	668	688	+	20.5217	3.08e-10	1.54e-06	tctctctctctctctctctct
AT2G45660	AGL20	MIKC_MADS	AvNAC23	770	790	+	20.5217	3.08e-10	1.54e-06	tctctctctctctctctctct
AT2G45660	AGL20	MIKC_MADS	AvNAC23	772	792	+	20.5217	3.08e-10	1.54e-06	tctctctctctctctctctct
AT2G45660	AGL20	MIKC_MADS	AvNAC23	774	794	+	20.5217	3.08e-10	1.54e-06	tctctctctctctctctctct
AT2G45660	AGL20	MIKC_MADS	AvNAC23	776	796	+	20.5217	3.08e-10	1.54e-06	tctctctctctctctctctct
AT2G45660	AGL20	MIKC_MADS	AvNAC26	973	993	+	20.5217	3.08e-10	1.54e-06	tctctctctctctctctctct
AT2G45660	AGL20	MIKC_MADS	AvNAC26	975	995	+	20.5217	3.08e-10	1.54e-06	tctctctctctctctctctct
AT5G42520	BPC6	BBR-BPC	AvNAC69	796	816	+	27.9315	3.17e-10	7.31e-07	cttgctctctctctctctcta
AT1G72050	TFIIIA	C2H2	AvNAC21	980	998	-	26.8319	3.51e-10	3.12e-05	CTTCCTCCTCCTCCTCACC
AT4G38910	BPC5	BBR-BPC	AvNAC39	663	692	-	7.93671	3.6e-10	8.81e-07	CTCCAGAGAGAGAGAGAGAGAGAGAGAGAA
AT2G01930	BPC1	BBR-BPC	AvNAC9	624	647	-	27.1094	4e-10	8.52e-07	TGAAGGGAGAGAGAGAGAGAGAGA
AT4G38910	BPC5	BBR-BPC	AvNAC9	619	648	-	7.48101	4.09e-10	9.74e-07	CTGAAGGGAGAGAGAGAGAGAGAGAGAGAG
AT4G38910	BPC5	BBR-BPC	AvNAC11	657	686	-	7.43038	4.15e-10	9.74e-07	TAACTTGGAGAGAGAGAGAGAGAGAGAGAG
AT4G38910	BPC5	BBR-BPC	AvNAC23	775	804	-	7.39241	4.19e-10	9.74e-07	TCTGTATGAGAGAGAGAGAGAGAGAGAGAG
AT1G72050	TFIIIA	C2H2	AvNAC21	977	995	-	26.605	4.45e-10	3.12e-05	CCTCCTCCTCCTCACCCAC
AT5G42520	BPC6	BBR-BPC	AvNAC58	849	869	+	27.3288	4.46e-10	1.01e-06	ctctctatctctctctctctc
AT5G42520	BPC6	BBR-BPC	AvNAC34	75	95	+	27.3014	4.54e-10	1.01e-06	ttctctctctctctctctcat
AT2G01930	BPC1	BBR-BPC	AvNAC19	162	185	-	26.8438	4.66e-10	9.76e-07	GAGAAAGAAAGAAAAGGAGAGAGA
AT4G38910	BPC5	BBR-BPC	AvNAC60	586	615	-	6.97468	4.72e-10	1.08e-06	AATGTGTTAGAGAGAGAGAGAGAGAGAAAT
AT2G45660	AGL20	MIKC_MADS	AvNAC39	658	678	+	20.4058	4.74e-10	2.29e-06	tctctttctctctctctctct
AT2G01930	BPC1	BBR-BPC	AvNAC26	965	988	-	26.7969	4.79e-10	9.82e-07	GAGAGAGAGAGAGAGATAGGTAGC
AT2G01930	BPC1	BBR-BPC	AvNAC60	583	606	-	26.7812	4.83e-10	9.82e-07	GAGAGAGAGAGAGAGAGAAATACT
AT5G42520	BPC6	BBR-BPC	AvNAC34	77	97	+	27.1918	4.85e-10	1.06e-06	ctctctctctctctctcattt
AT2G01930	BPC1	BBR-BPC	AvNAC34	74	97	-	26.2812	6.39e-10	1.28e-06	AAATGAGAGAGAGAGAGAGAGAAA
AT5G42520	BPC6	BBR-BPC	AvNAC58	847	867	+	26.6712	6.54e-10	1.41e-06	acctctctatctctctctctc
AT5G42520	BPC6	BBR-BPC	AvNAC34	69	89	+	26.5753	6.95e-10	1.46e-06	tagtctttctctctctctctc
AT5G42520	BPC6	BBR-BPC	AvNAC26	978	998	+	26.5753	6.95e-10	1.46e-06	ctctctctctctctctctaaa
AT2G45660	AGL20	MIKC_MADS	AvNAC9	598	618	+	20.3043	7.18e-10	3.35e-06	cctctctctctctctctctct
AT5G42520	BPC6	BBR-BPC	AvNAC60	584	604	+	26.5068	7.2e-10	1.48e-06	gtatttctctctctctctctc
AT5G17430	BBM	AP2	AvNAC19	162	181	-	21.5316	7.84e-10	5.37e-05	AAGAAAGAAAAGGAGAGAGA
AT2G01930	BPC1	BBR-BPC	AvNAC58	860	883	-	25.8438	8.18e-10	1.61e-06	GATGGGTGGAGAGAGAGAGAGAGA
AT5G42520	BPC6	BBR-BPC	AvNAC39	729	749	-	26.1233	8.87e-10	1.8e-06	TAGTCTCTCTCTCTCTCTCTT
AT2G01930	BPC1	BBR-BPC	AvNAC58	840	863	-	25.625	9.24e-10	1.8e-06	GAGAGAGATAGAGAGGTAGGGAGT
AT1G49720	ABF1	bZIP	AvNAC58	744	762	-	26.4535	9.63e-10	0.00014	GGACACGTGGCAGGAGAAG
AT1G72050	TFIIIA	C2H2	AvNAC21	974	992	-	25.5798	1.13e-09	5.26e-05	CCTCCTCCTCACCCACCTC
AT5G42520	BPC6	BBR-BPC	AvNAC60	592	612	+	25.411	1.32e-09	2.61e-06	ctctctctctctctctaacac
AT5G42520	BPC6	BBR-BPC	AvNAC23	781	801	+	25.3973	1.33e-09	2.61e-06	ctctctctctctctctcatac
AT5G42520	BPC6	BBR-BPC	AvNAC58	859	879	+	25.3836	1.34e-09	2.61e-06	ctctctctctctctctccacc
AT2G01930	BPC1	BBR-BPC	AvNAC34	68	91	-	24.9375	1.35e-09	2.59e-06	GAGAGAGAGAGAGAGAAAGACTAT
AT5G42520	BPC6	BBR-BPC	AvNAC23	763	783	+	25.2329	1.45e-09	2.79e-06	gtccctgtctctctctctctc
AT1G19040	AT1G19040	NAC	AvNAC66	607	622	+	22.8438	1.5e-09	0.000219	tagcttggggtgcaag
AT4G38910	BPC5	BBR-BPC	AvNAC20	163	192	-	2.87342	1.5e-09	3.38e-06	GGAGAGAGAGAGAGAGAGAGAGATTAGTCA
AT4G38910	BPC5	BBR-BPC	AvNAC11	645	674	-	2.4557	1.67e-09	3.69e-06	AGAGAGAGAGAGAGAGAGAGAGACGCGTTT
AT5G42520	BPC6	BBR-BPC	AvNAC20	175	195	+	24.9589	1.7e-09	3.21e-06	ctctctctctctctctccttg
AT2G36270	ABI5	bZIP	AvNAC58	749	766	-	23.5781	1.75e-09	0.000255	GGAGGGACACGTGGCAGG
AT2G01930	BPC1	BBR-BPC	AvNAC58	858	881	-	24.3125	1.91e-09	3.61e-06	TGGGTGGAGAGAGAGAGAGAGAGA
AT2G45660	AGL20	MIKC_MADS	AvNAC20	172	192	+	19.971	2.06e-09	8.09e-06	tctctctctctctctctctcc
AT2G45660	AGL20	MIKC_MADS	AvNAC9	622	642	+	19.971	2.06e-09	8.09e-06	tctctctctctctctctctcc
AT2G45660	AGL20	MIKC_MADS	AvNAC11	660	680	+	19.971	2.06e-09	8.09e-06	tctctctctctctctctctcc
AT2G45660	AGL20	MIKC_MADS	AvNAC58	856	876	+	19.971	2.06e-09	8.09e-06	tctctctctctctctctctcc
AT4G38910	BPC5	BBR-BPC	AvNAC26	960	989	-	1.55696	2.09e-09	4.56e-06	AGAGAGAGAGAGAGAGATAGGTAGCTAGCA
AT2G45660	AGL20	MIKC_MADS	AvNAC34	72	92	+	19.9565	2.14e-09	8.09e-06	tctttctctctctctctctct
AT2G45660	AGL20	MIKC_MADS	AvNAC39	660	680	+	19.9565	2.14e-09	8.09e-06	tctttctctctctctctctct
AT2G45660	AGL20	MIKC_MADS	AvNAC59	667	687	-	19.9565	2.14e-09	8.09e-06	TCTCTCTTTCTTTTTCTTTTT
AT4G38910	BPC5	BBR-BPC	AvNAC20	165	194	-	1.46835	2.15e-09	4.61e-06	AAGGAGAGAGAGAGAGAGAGAGAGATTAGT
AT4G38910	BPC5	BBR-BPC	AvNAC20	167	196	-	1.3038	2.24e-09	4.72e-06	ACAAGGAGAGAGAGAGAGAGAGAGAGATTA
AT2G01930	BPC1	BBR-BPC	AvNAC34	78	101	-	23.8906	2.4e-09	4.47e-06	AATAAAATGAGAGAGAGAGAGAGA
AT5G66940	AT5G66940	Dof	AvNAC23	491	519	-	20.7031	2.48e-09	0.000337	CTCCTTTTCTTTTTTTCTTTTTTCTTATT
AT4G38910	BPC5	BBR-BPC	AvNAC60	584	613	-	0.924051	2.49e-09	5.18e-06	TGTGTTAGAGAGAGAGAGAGAGAGAAATAC
AT2G01930	BPC1	BBR-BPC	AvNAC11	662	685	-	23.7344	2.61e-09	4.8e-06	AACTTGGAGAGAGAGAGAGAGAGA
AT2G45660	AGL20	MIKC_MADS	AvNAC23	768	788	+	19.8841	2.65e-09	9.75e-06	tgtctctctctctctctctct
AT3G56850	AREB3	bZIP	AvNAC58	751	765	-	23.2812	2.65e-09	0.000387	GAGGGACACGTGGCA
AT5G42520	BPC6	BBR-BPC	AvNAC58	845	865	+	24.0685	2.74e-09	5.12e-06	ctacctctctatctctctctc
AT1G29160	AT1G29160	Dof	AvNAC37	679	699	+	19.1406	2.82e-09	0.000279	aaaaaaaaaaaaaagggaaaa
AT3G50410	OBP1	Dof	AvNAC32	896	916	+	18.2812	2.98e-09	0.00041	tctcttcttttttcccttttt
AT2G45660	AGL20	MIKC_MADS	AvNAC9	624	644	+	19.8406	3.01e-09	1.08e-05	tctctctctctctctctccct
AT2G45660	AGL20	MIKC_MADS	AvNAC19	164	184	+	19.8261	3.16e-09	1.11e-05	tctctccttttctttctttct
AT2G20180	PIL5	bHLH	AvNAC58	753	766	-	20.7397	3.55e-09	0.000519	GGAGGGACACGTGG
AT1G69570	AT1G69570	Dof	AvNAC37	673	699	-	21.4062	3.59e-09	0.000427	TTTTCCCTTTTTTTTTTTTTTTATTAC
AT2G01930	BPC1	BBR-BPC	AvNAC39	731	754	+	22.9219	4.01e-09	7.29e-06	gagagagagagagagactataaga
AT1G29160	AT1G29160	Dof	AvNAC21	813	833	+	18.9844	4.03e-09	0.000279	tgaaaagagaaaaagtgaaag
AT5G02460	AT5G02460	Dof	AvNAC23	497	517	+	19.7656	4.06e-09	0.000427	aaaaaagaaaaaaagaaaagg
AT5G42520	BPC6	BBR-BPC	AvNAC9	593	613	+	23.2466	4.24e-09	7.82e-06	cctcccctctctctctctctc
AT2G01930	BPC1	BBR-BPC	AvNAC9	590	613	-	22.7812	4.32e-09	7.74e-06	GAGAGAGAGAGAGAGGGGAGGGAG
AT3G55370	OBP3	Dof	AvNAC57	630	650	+	19.8438	4.33e-09	0.000369	ttttcttttttcttttttctt
AT5G42520	BPC6	BBR-BPC	AvNAC11	647	667	+	23.2055	4.34e-09	7.89e-06	acgcgtctctctctctctctc
AT4G38910	BPC5	BBR-BPC	AvNAC34	75	104	-	-1.36709	4.59e-09	9.39e-06	ACAAATAAAATGAGAGAGAGAGAGAGAGAA
AT5G42520	BPC6	BBR-BPC	AvNAC9	627	647	+	23.0411	4.72e-09	8.46e-06	ctctctctctctctcccttca
AT2G45660	AGL20	MIKC_MADS	AvNAC11	650	670	+	19.6667	4.84e-09	1.65e-05	cgtctctctctctctctctct
AT4G38910	BPC5	BBR-BPC	AvNAC20	171	200	-	-1.97468	5.45e-09	1.1e-05	GCGAACAAGGAGAGAGAGAGAGAGAGAGAG
AT3G55370	OBP3	Dof	AvNAC23	495	515	-	19.7344	5.49e-09	0.000369	TTTTCTTTTTTTCTTTTTTCT
AT4G38910	BPC5	BBR-BPC	AvNAC11	659	688	-	-2.03797	5.53e-09	1.1e-05	GCTAACTTGGAGAGAGAGAGAGAGAGAGAG
AT5G47220	ERF2	ERF	AvNAC64	758	778	-	23.7656	6.24e-09	0.000906	CGGCCGGTGACGCCGCCGGCG
AT1G69570	AT1G69570	Dof	AvNAC48	350	376	+	21	6.29e-09	0.000427	cattcactttttttctctctttttttt
AT2G01930	BPC1	BBR-BPC	AvNAC58	842	865	-	21.9844	6.53e-09	1.15e-05	GAGAGAGAGATAGAGAGGTAGGGA
AT2G45660	AGL20	MIKC_MADS	AvNAC20	174	194	+	19.5507	6.56e-09	2.18e-05	tctctctctctctctctcctt
AT4G38910	BPC5	BBR-BPC	AvNAC34	63	92	-	-3.35443	7.61e-09	1.49e-05	AGAGAGAGAGAGAGAGAAAGACTATTTAAT
AT2G01930	BPC1	BBR-BPC	AvNAC58	862	885	-	21.5312	8.22e-09	1.43e-05	GAGATGGGTGGAGAGAGAGAGAGA
AT5G42520	BPC6	BBR-BPC	AvNAC39	727	747	-	21.9041	8.39e-09	1.49e-05	GTCTCTCTCTCTCTCTCTTCA
AT2G45660	AGL20	MIKC_MADS	AvNAC9	596	616	+	19.4493	8.47e-09	2.75e-05	cccctctctctctctctctct
AT4G38910	BPC5	BBR-BPC	AvNAC60	576	605	-	-3.78481	8.53e-09	1.65e-05	AGAGAGAGAGAGAGAGAAATACTTGAAAAT
AT5G42520	BPC6	BBR-BPC	AvNAC3	551	571	+	21.8082	8.79e-09	1.53e-05	ccatctgtctttctctctcta
AT5G42520	BPC6	BBR-BPC	AvNAC60	582	602	+	21.7945	8.85e-09	1.53e-05	aagtatttctctctctctctc
AT2G01930	BPC1	BBR-BPC	AvNAC39	650	673	-	21.3594	8.96e-09	1.55e-05	GAGAGAGAGAAAGAGAGAGTTGAA
AT2G01930	BPC1	BBR-BPC	AvNAC26	977	1000	-	21.3281	9.11e-09	1.55e-05	TGTTTAGAGAGAGAGAGAGAGAGA
AT4G38910	BPC5	BBR-BPC	AvNAC23	759	788	-	-4.32911	9.66e-09	1.84e-05	AGAGAGAGAGAGAGAGAGACAGGGACCTTA
AT5G02460	AT5G02460	Dof	AvNAC25	691	711	-	19.375	9.68e-09	0.000427	GAAAAAGGGAAAAGGAAAAGA
AT2G01930	BPC1	BBR-BPC	AvNAC9	626	649	-	21.1875	9.78e-09	1.64e-05	ACTGAAGGGAGAGAGAGAGAGAGA
AT5G17430	BBM	AP2	AvNAC59	666	685	+	20.3797	9.85e-09	0.000147	aaaaaagaaaaagaaagaga
AT3G21175	GATA24	GATA	AvNAC15	864	878	+	23.9531	9.85e-09	0.000881	tcatcatcatcatct
AT3G47500	CDF3	Dof	AvNAC21	815	833	+	18.8594	1.03e-08	0.00144	aaaagagaaaaagtgaaag
AT2G45660	AGL20	MIKC_MADS	AvNAC59	665	685	-	19.3623	1.03e-08	3.28e-05	TCTCTTTCTTTTTCTTTTTTT
AT5G17430	BBM	AP2	AvNAC72	418	437	-	20.3544	1.04e-08	0.000147	AAAAAAAAAGAGAAGAGAAA
AT3G23240	ERF1	ERF	AvNAC64	748	775	-	23.2031	1.1e-08	0.00159	CCGGTGACGCCGCCGGCGGAACAGCCTA
AT2G45660	AGL20	MIKC_MADS	AvNAC19	150	170	+	19.3333	1.11e-08	3.44e-05	cttcttcttttttctctctcc
AT4G38910	BPC5	BBR-BPC	AvNAC39	665	694	-	-5.06329	1.16e-08	2.19e-05	CCCTCCAGAGAGAGAGAGAGAGAGAGAGAG
AT4G38910	BPC5	BBR-BPC	AvNAC58	853	882	-	-5.12658	1.18e-08	2.19e-05	ATGGGTGGAGAGAGAGAGAGAGAGAGATAG
AT5G42520	BPC6	BBR-BPC	AvNAC34	79	99	+	21.1918	1.19e-08	2.03e-05	ctctctctctctctcatttta
AT4G38910	BPC5	BBR-BPC	AvNAC23	777	806	-	-5.20253	1.2e-08	2.2e-05	ACTCTGTATGAGAGAGAGAGAGAGAGAGAG
AT5G02460	AT5G02460	Dof	AvNAC13	259	279	+	19.25	1.25e-08	0.000427	aaaaaagaaaaaaaagaagag
AT5G02460	AT5G02460	Dof	AvNAC18	712	732	-	19.25	1.25e-08	0.000427	AAAAAAGAAAAAATAAAAAAA
AT5G42520	BPC6	BBR-BPC	AvNAC58	843	863	+	21.0411	1.28e-08	2.16e-05	ccctacctctctatctctctc
AT4G38910	BPC5	BBR-BPC	AvNAC60	582	611	-	-5.63291	1.34e-08	2.42e-05	TGTTAGAGAGAGAGAGAGAGAGAAATACTT
AT5G42520	BPC6	BBR-BPC	AvNAC69	792	812	+	20.9315	1.35e-08	2.25e-05	gtcacttgctctctctctctc
AT5G66940	AT5G66940	Dof	AvNAC60	105	133	-	19.6719	1.36e-08	0.000923	ATTTCATTTTTTTTTCCTTTTTTCTTTTA
AT1G65620	AS2	LBD	AvNAC64	757	777	+	22.6406	1.42e-08	0.00206	ccgccggcggcgtcaccggcc
AT2G01930	BPC1	BBR-BPC	AvNAC39	648	671	-	20.4375	1.42e-08	2.36e-05	GAGAGAGAAAGAGAGAGTTGAAGG
AT5G42520	BPC6	BBR-BPC	AvNAC20	165	185	+	20.7945	1.44e-08	2.38e-05	actaatctctctctctctctc
AT5G19790	RAP2.11	ERF	AvNAC64	758	772	-	21.5625	1.45e-08	0.00212	GTGACGCCGCCGGCG
AT5G17430	BBM	AP2	AvNAC39	725	744	+	20.1392	1.45e-08	0.000147	agtgaagagagagagagaga
AT2G45660	AGL20	MIKC_MADS	AvNAC54	188	208	-	19.1884	1.54e-08	4.69e-05	CTTCTTCTTTTTTCTCTTCTT
AT3G21175	GATA24	GATA	AvNAC15	858	872	+	22.6719	1.64e-08	0.000881	tcatcctcatcatca
AT3G55370	OBP3	Dof	AvNAC38	868	888	+	19.1094	1.67e-08	0.000694	gttacttttttttttttcctt
AT5G62940	HCA2	Dof	AvNAC37	679	699	+	17.9375	1.68e-08	0.00235	aaaaaaaaaaaaaagggaaaa
AT3G23690	CIL2	bHLH	AvNAC61	215	229	+	20.3544	1.68e-08	0.00246	gaggggtcacgtgct
AT4G38910	BPC5	BBR-BPC	AvNAC9	585	614	-	-6.51899	1.68e-08	3e-05	AGAGAGAGAGAGAGAGGGGAGGGAGAAAAG
AT5G64060	NAC103	NAC	AvNAC66	605	625	+	22.4062	1.69e-08	0.00246	tatagcttggggtgcaagtca
AT1G72740	AT1G72740	MYB_related	AvNAC64	70	84	-	21.5441	1.73e-08	0.00253	ACTAAACCCTAAACC
AT2G01930	BPC1	BBR-BPC	AvNAC26	963	986	-	20.0312	1.74e-08	2.85e-05	GAGAGAGAGAGAGATAGGTAGCTA
AT3G10490	NAC052	NAC	AvNAC66	607	626	-	21.5753	1.79e-08	0.0026	GTGACTTGCACCCCAAGCTA
AT2G28810	AT2G28810	Dof	AvNAC25	691	711	+	18.3281	1.79e-08	0.00248	tcttttccttttccctttttc
AT3G21175	GATA24	GATA	AvNAC57	808	822	+	22.6562	1.86e-08	0.000881	acatcatcatcatca
AT4G38910	BPC5	BBR-BPC	AvNAC65	656	685	-	-6.91139	1.86e-08	3.27e-05	AAAACGTGTAAGAGAGAGACGGAGAGATAG
AT2G01930	BPC1	BBR-BPC	AvNAC11	646	669	-	19.8906	1.86e-08	3.02e-05	GAGAGAGAGAGAGAGAGACGCGTT
AT5G17430	BBM	AP2	AvNAC23	495	514	+	19.9747	1.92e-08	0.000147	agaaaaaagaaaaaaagaaa
AT5G17430	BBM	AP2	AvNAC5	363	382	+	19.962	1.95e-08	0.000147	taagaaaagaaagagagaaa
AT5G42520	BPC6	BBR-BPC	AvNAC39	731	751	-	20.1781	1.95e-08	3.17e-05	TATAGTCTCTCTCTCTCTCTC
AT5G08130	BIM1	bHLH	AvNAC61	214	227	-	20.2969	1.98e-08	0.0029	CACGTGACCCCTCC
AT1G18960	AT1G18960	MYB_related	AvNAC41	708	729	-	18.8356	2.07e-08	0.00299	GATCACCACCACCAACACCAAT
AT3G55370	OBP3	Dof	AvNAC48	421	441	+	18.9844	2.07e-08	0.000694	ttcactttttttctctttttt
AT2G45660	AGL20	MIKC_MADS	AvNAC54	700	720	-	19.0435	2.09e-08	6.23e-05	CTTCTTTTTTTTTTTTTTTTT
AT5G17430	BBM	AP2	AvNAC54	701	720	+	19.9241	2.1e-08	0.000147	aaaaaaaaaaaaaaaagaag
AT5G17430	BBM	AP2	AvNAC9	626	645	-	19.9114	2.15e-08	0.000147	AAGGGAGAGAGAGAGAGAGA
AT2G01930	BPC1	BBR-BPC	AvNAC20	164	187	-	19.5625	2.19e-08	3.5e-05	GAGAGAGAGAGAGAGAGATTAGTC
AT5G13910	LEP	ERF	AvNAC64	750	770	-	22.1719	2.19e-08	0.00317	GACGCCGCCGGCGGAACAGCC
AT5G63090	LOB	LBD	AvNAC64	756	776	+	21.9844	2.2e-08	0.00318	tccgccggcggcgtcaccggc
AT2G45660	AGL20	MIKC_MADS	AvNAC34	74	94	+	19.0145	2.22e-08	6.48e-05	tttctctctctctctctctca
AT4G28140	ERF054	ERF	AvNAC64	757	776	-	21.4375	2.23e-08	0.00291	GCCGGTGACGCCGCCGGCGG
AT2G01570	RGA1	GRAS	AvNAC39	656	675	-	19.3429	2.26e-08	0.000476	GAGAGAGAGAGAAAGAGAGA
AT4G38910	BPC5	BBR-BPC	AvNAC26	958	987	-	-7.6962	2.26e-08	3.93e-05	AGAGAGAGAGAGAGATAGGTAGCTAGCAAG
AT1G51600	ZML2	GATA	AvNAC15	856	874	+	21.6849	2.38e-08	0.00172	tctcatcctcatcatcatc
AT4G38910	BPC5	BBR-BPC	AvNAC69	784	813	-	-7.89873	2.39e-08	4.09e-05	AGAGAGAGAGAGAGCAAGTGACTGGTACGT
AT4G38910	BPC5	BBR-BPC	AvNAC9	623	652	-	-7.98734	2.43e-08	4.11e-05	GAAACTGAAGGGAGAGAGAGAGAGAGAGAG
AT2G45660	AGL20	MIKC_MADS	AvNAC59	663	683	-	18.971	2.44e-08	6.97e-05	TCTTTCTTTTTCTTTTTTTTT
AT1G45249	ABF2	bZIP	AvNAC58	746	763	+	21.6562	2.46e-08	0.00358	tctcctgccacgtgtccc
AT5G17430	BBM	AP2	AvNAC59	664	683	+	19.7848	2.59e-08	0.000147	aaaaaaaagaaaaagaaaga
AT4G38910	BPC5	BBR-BPC	AvNAC9	589	618	-	-8.36709	2.65e-08	4.43e-05	AGAGAGAGAGAGAGAGAGAGGGGAGGGAGA
AT1G51700	DOF1	Dof	AvNAC60	106	126	+	17.3906	2.7e-08	0.00186	aaaagaaaaaaggaaaaaaaa
AT1G51700	DOF1	Dof	AvNAC21	532	552	+	17.3906	2.7e-08	0.00186	aaaagaaaaaaggaaaaaaaa
AT2G01930	BPC1	BBR-BPC	AvNAC69	795	818	-	19.125	2.7e-08	4.28e-05	TTTAGAGAGAGAGAGAGAGCAAGT
AT5G42520	BPC6	BBR-BPC	AvNAC39	671	691	+	19.4658	2.73e-08	4.38e-05	ctctctctctctctctctgga
AT4G38910	BPC5	BBR-BPC	AvNAC19	157	186	-	-8.50633	2.77e-08	4.58e-05	TGAGAAAGAAAGAAAAGGAGAGAGAAAAAA
AT2G35530	bZIP16	bZIP	AvNAC58	751	765	-	21.7656	2.83e-08	0.00413	GAGGGACACGTGGCA
AT5G17430	BBM	AP2	AvNAC57	631	650	-	19.7342	2.84e-08	0.000147	AAGAAAAAAGAAAAAAGAAA
AT2G01930	BPC1	BBR-BPC	AvNAC60	581	604	-	19.0156	2.85e-08	4.41e-05	GAGAGAGAGAGAGAGAAATACTTG
AT2G01930	BPC1	BBR-BPC	AvNAC11	719	742	-	19.0156	2.85e-08	4.41e-05	AAGATGGAGAGATGGAGAGAGGAA
AT1G72050	TFIIIA	C2H2	AvNAC22	507	525	-	21.4874	2.88e-08	0.00101	TCCCCTCCTCTTCCCCCCC
AT2G45660	AGL20	MIKC_MADS	AvNAC23	494	514	-	18.8841	2.9e-08	8.01e-05	TTTCTTTTTTTCTTTTTTCTT
AT2G45660	AGL20	MIKC_MADS	AvNAC23	496	516	-	18.8696	2.98e-08	8.01e-05	CTTTTCTTTTTTTCTTTTTTC
AT2G45660	AGL20	MIKC_MADS	AvNAC23	778	798	+	18.8696	2.98e-08	8.01e-05	tctctctctctctctctctca
AT4G38910	BPC5	BBR-BPC	AvNAC60	578	607	-	-8.87342	3.02e-08	4.93e-05	AGAGAGAGAGAGAGAGAGAAATACTTGAAA
AT5G42520	BPC6	BBR-BPC	AvNAC58	861	881	+	19.1918	3.1e-08	4.9e-05	ctctctctctctctccaccca
AT4G38910	BPC5	BBR-BPC	AvNAC23	779	808	-	-9.02532	3.11e-08	4.98e-05	GAACTCTGTATGAGAGAGAGAGAGAGAGAG
AT4G38910	BPC5	BBR-BPC	AvNAC11	643	672	-	-9.03797	3.12e-08	4.98e-05	AGAGAGAGAGAGAGAGAGAGACGCGTTTTA
AT5G42520	BPC6	BBR-BPC	AvNAC26	966	986	+	19.1781	3.12e-08	4.9e-05	ctacctatctctctctctctc
AT5G66940	AT5G66940	Dof	AvNAC19	140	168	+	19.0938	3.19e-08	0.00127	gattttttttcttcttcttttttctctct
AT4G38910	BPC5	BBR-BPC	AvNAC65	654	683	-	-9.17722	3.23e-08	5.1e-05	AACGTGTAAGAGAGAGACGGAGAGATAGCA
AT2G01930	BPC1	BBR-BPC	AvNAC19	160	183	-	18.75	3.24e-08	4.96e-05	GAAAGAAAGAAAAGGAGAGAGAAA
AT2G45660	AGL20	MIKC_MADS	AvNAC59	669	689	-	18.8261	3.24e-08	8.4e-05	TTTCTCTCTTTCTTTTTCTTT
AT2G45660	AGL20	MIKC_MADS	AvNAC9	594	614	+	18.8261	3.24e-08	8.4e-05	ctcccctctctctctctctct
AT5G17430	BBM	AP2	AvNAC22	413	432	-	19.6456	3.25e-08	0.000147	AAAAAAGAAGAAGAAAGAAA
AT2G01930	BPC1	BBR-BPC	AvNAC39	690	713	+	18.7188	3.29e-08	4.98e-05	gagggaaggagaaggagaagaaga
AT5G42520	BPC6	BBR-BPC	AvNAC9	591	611	+	19.0548	3.31e-08	5.13e-05	tccctcccctctctctctctc
AT2G45660	AGL20	MIKC_MADS	AvNAC19	365	385	+	18.8116	3.34e-08	8.48e-05	tttcttcctttctctctttgt
AT2G01930	BPC1	BBR-BPC	AvNAC9	588	611	-	18.6875	3.34e-08	4.99e-05	GAGAGAGAGAGAGGGGAGGGAGAA
AT3G55370	OBP3	Dof	AvNAC59	662	682	-	18.6719	3.44e-08	0.000885	CTTTCTTTTTCTTTTTTTTTA
AT3G02150	PTF1	TCP	AvNAC5	539	551	-	21.6301	3.45e-08	0.00505	GTGGGGACCGCAG
AT2G01930	BPC1	BBR-BPC	AvNAC39	725	748	+	18.5781	3.51e-08	5.2e-05	agtgaagagagagagagagagact
AT2G45660	AGL20	MIKC_MADS	AvNAC39	670	690	+	18.7826	3.53e-08	8.81e-05	tctctctctctctctctctgg
AT2G01930	BPC1	BBR-BPC	AvNAC69	793	816	-	18.5469	3.57e-08	5.22e-05	TAGAGAGAGAGAGAGAGCAAGTGA
AT2G45660	AGL20	MIKC_MADS	AvNAC25	692	712	+	18.7391	3.84e-08	9.42e-05	cttttccttttccctttttct
AT5G62940	HCA2	Dof	AvNAC25	692	712	-	17.5156	3.92e-08	0.00273	AGAAAAAGGGAAAAGGAAAAG
AT1G64620	AT1G64620	Dof	AvNAC37	681	699	+	16.5938	3.93e-08	0.00516	aaaaaaaaaaaagggaaaa
AT5G17430	BBM	AP2	AvNAC22	415	434	-	19.5063	3.93e-08	0.000147	AAAAAAAAGAAGAAGAAAGA
AT3G55370	OBP3	Dof	AvNAC25	694	714	+	18.5781	3.95e-08	0.000885	tttccttttccctttttctct
AT4G28140	ERF054	ERF	AvNAC64	759	778	+	20.8438	4.01e-08	0.00291	gccggcggcgtcaccggccg
AT2G01930	BPC1	BBR-BPC	AvNAC20	176	199	-	18.2969	4.02e-08	5.82e-05	CGAACAAGGAGAGAGAGAGAGAGA
AT4G38910	BPC5	BBR-BPC	AvNAC34	67	96	-	-10.1266	4.03e-08	6.28e-05	AATGAGAGAGAGAGAGAGAGAAAGACTATT
AT1G51600	ZML2	GATA	AvNAC15	862	880	+	20.7397	4.08e-08	0.00197	cctcatcatcatcatctct
AT5G17430	BBM	AP2	AvNAC20	174	193	-	19.481	4.11e-08	0.000147	AGGAGAGAGAGAGAGAGAGA
AT2G28810	AT2G28810	Dof	AvNAC32	897	917	+	17.875	4.19e-08	0.0027	ctcttcttttttccctttttt
AT1G03800	ERF10	ERF	AvNAC64	759	779	-	21.3125	4.31e-08	0.00624	ACGGCCGGTGACGCCGCCGGC
AT5G64060	NAC103	NAC	AvNAC66	607	627	-	21.4375	4.32e-08	0.00313	AGTGACTTGCACCCCAAGCTA
AT5G17430	BBM	AP2	AvNAC39	656	675	-	19.443	4.34e-08	0.000147	GAGAGAGAGAGAAAGAGAGA
AT3G47500	CDF3	Dof	AvNAC37	681	699	+	18.0625	4.34e-08	0.00303	aaaaaaaaaaaagggaaaa
AT4G38910	BPC5	BBR-BPC	AvNAC34	83	112	-	-10.5316	4.44e-08	6.85e-05	AAATTGATACAAATAAAATGAGAGAGAGAG
AT4G38910	BPC5	BBR-BPC	AvNAC23	757	786	-	-10.6076	4.51e-08	6.88e-05	AGAGAGAGAGAGAGAGACAGGGACCTTAGA
AT2G45660	AGL20	MIKC_MADS	AvNAC48	357	377	+	18.6522	4.53e-08	0.000109	tttttttctctcttttttttt
AT4G38910	BPC5	BBR-BPC	AvNAC58	837	866	-	-10.6709	4.57e-08	6.89e-05	AGAGAGAGAGATAGAGAGGTAGGGAGTATT
AT5G66940	AT5G66940	Dof	AvNAC25	689	717	+	18.8281	4.63e-08	0.00127	tgtcttttccttttccctttttctctaat
AT4G38910	BPC5	BBR-BPC	AvNAC34	77	106	-	-10.7342	4.64e-08	6.92e-05	ATACAAATAAAATGAGAGAGAGAGAGAGAG
AT1G34190	NAC017	NAC	AvNAC9	496	514	-	20.9219	4.69e-08	0.00682	CGGTTGCTTGGACGTCAAG
AT5G02460	AT5G02460	Dof	AvNAC19	142	162	-	18.4688	4.8e-08	0.00131	AAAAAAGAAGAAGAAAAAAAA
AT5G17430	BBM	AP2	AvNAC20	170	189	-	19.3671	4.85e-08	0.000147	GAGAGAGAGAGAGAGAGAGA
AT5G17430	BBM	AP2	AvNAC20	172	191	-	19.3671	4.85e-08	0.000147	GAGAGAGAGAGAGAGAGAGA
AT5G17430	BBM	AP2	AvNAC9	600	619	-	19.3671	4.85e-08	0.000147	GAGAGAGAGAGAGAGAGAGA
AT5G17430	BBM	AP2	AvNAC9	602	621	-	19.3671	4.85e-08	0.000147	GAGAGAGAGAGAGAGAGAGA
AT5G17430	BBM	AP2	AvNAC9	604	623	-	19.3671	4.85e-08	0.000147	GAGAGAGAGAGAGAGAGAGA
AT5G17430	BBM	AP2	AvNAC9	606	625	-	19.3671	4.85e-08	0.000147	GAGAGAGAGAGAGAGAGAGA
AT5G17430	BBM	AP2	AvNAC9	608	627	-	19.3671	4.85e-08	0.000147	GAGAGAGAGAGAGAGAGAGA
AT5G17430	BBM	AP2	AvNAC9	610	629	-	19.3671	4.85e-08	0.000147	GAGAGAGAGAGAGAGAGAGA
AT5G17430	BBM	AP2	AvNAC9	612	631	-	19.3671	4.85e-08	0.000147	GAGAGAGAGAGAGAGAGAGA
AT5G17430	BBM	AP2	AvNAC9	614	633	-	19.3671	4.85e-08	0.000147	GAGAGAGAGAGAGAGAGAGA
AT5G17430	BBM	AP2	AvNAC9	616	635	-	19.3671	4.85e-08	0.000147	GAGAGAGAGAGAGAGAGAGA
AT5G17430	BBM	AP2	AvNAC9	618	637	-	19.3671	4.85e-08	0.000147	GAGAGAGAGAGAGAGAGAGA
AT5G17430	BBM	AP2	AvNAC9	620	639	-	19.3671	4.85e-08	0.000147	GAGAGAGAGAGAGAGAGAGA
AT5G17430	BBM	AP2	AvNAC9	622	641	-	19.3671	4.85e-08	0.000147	GAGAGAGAGAGAGAGAGAGA
AT5G17430	BBM	AP2	AvNAC11	652	671	-	19.3671	4.85e-08	0.000147	GAGAGAGAGAGAGAGAGAGA
AT5G17430	BBM	AP2	AvNAC11	654	673	-	19.3671	4.85e-08	0.000147	GAGAGAGAGAGAGAGAGAGA
AT5G17430	BBM	AP2	AvNAC11	656	675	-	19.3671	4.85e-08	0.000147	GAGAGAGAGAGAGAGAGAGA
AT5G17430	BBM	AP2	AvNAC11	658	677	-	19.3671	4.85e-08	0.000147	GAGAGAGAGAGAGAGAGAGA
AT5G17430	BBM	AP2	AvNAC11	660	679	-	19.3671	4.85e-08	0.000147	GAGAGAGAGAGAGAGAGAGA
AT5G17430	BBM	AP2	AvNAC39	664	683	-	19.3671	4.85e-08	0.000147	GAGAGAGAGAGAGAGAGAGA
AT5G17430	BBM	AP2	AvNAC39	666	685	-	19.3671	4.85e-08	0.000147	GAGAGAGAGAGAGAGAGAGA
AT5G17430	BBM	AP2	AvNAC39	668	687	-	19.3671	4.85e-08	0.000147	GAGAGAGAGAGAGAGAGAGA
AT5G17430	BBM	AP2	AvNAC23	770	789	-	19.3671	4.85e-08	0.000147	GAGAGAGAGAGAGAGAGAGA
AT5G17430	BBM	AP2	AvNAC23	772	791	-	19.3671	4.85e-08	0.000147	GAGAGAGAGAGAGAGAGAGA
AT5G17430	BBM	AP2	AvNAC23	774	793	-	19.3671	4.85e-08	0.000147	GAGAGAGAGAGAGAGAGAGA
AT5G17430	BBM	AP2	AvNAC23	776	795	-	19.3671	4.85e-08	0.000147	GAGAGAGAGAGAGAGAGAGA
AT5G17430	BBM	AP2	AvNAC23	778	797	-	19.3671	4.85e-08	0.000147	GAGAGAGAGAGAGAGAGAGA
AT5G17430	BBM	AP2	AvNAC58	856	875	-	19.3671	4.85e-08	0.000147	GAGAGAGAGAGAGAGAGAGA
AT5G17430	BBM	AP2	AvNAC26	973	992	-	19.3671	4.85e-08	0.000147	GAGAGAGAGAGAGAGAGAGA
AT5G17430	BBM	AP2	AvNAC26	975	994	-	19.3671	4.85e-08	0.000147	GAGAGAGAGAGAGAGAGAGA
AT5G60130	AT5G60130	B3	AvNAC14	713	731	-	19.625	4.86e-08	0.00659	AAGCAAAATATAAGAAAAT
AT2G45660	AGL20	MIKC_MADS	AvNAC37	678	698	-	18.6087	4.89e-08	0.000116	TTTCCCTTTTTTTTTTTTTTT
AT3G55370	OBP3	Dof	AvNAC32	898	918	+	18.4375	4.9e-08	0.000908	tcttcttttttcccttttttt
AT1G51700	DOF1	Dof	AvNAC21	816	836	+	17.0938	4.95e-08	0.00227	aaagagaaaaagtgaaagatg
AT4G38910	BPC5	BBR-BPC	AvNAC39	726	755	+	-11.1392	5.08e-08	7.5e-05	gtgaagagagagagagagagactataagac
AT5G42520	BPC6	BBR-BPC	AvNAC11	663	683	+	18.0685	5.19e-08	7.96e-05	ctctctctctctctctccaag
AT5G66940	AT5G66940	Dof	AvNAC57	625	653	+	18.7344	5.26e-08	0.00127	acgcattttcttttttcttttttcttatt
AT2G45660	AGL20	MIKC_MADS	AvNAC64	565	585	-	18.5652	5.28e-08	0.000123	TTTCTTTTTTTCTTTTTTTGT
AT5G17430	BBM	AP2	AvNAC48	710	729	-	19.3038	5.29e-08	0.00015	GAGAAAAAGGAAGAAAGAGG
AT5G17430	BBM	AP2	AvNAC23	497	516	+	19.2911	5.38e-08	0.00015	aaaaaagaaaaaaagaaaag
AT3G55370	OBP3	Dof	AvNAC23	632	652	+	18.375	5.41e-08	0.000908	cttgcttttttccttctcttt
AT2G45660	AGL20	MIKC_MADS	AvNAC54	698	718	-	18.5507	5.42e-08	0.000124	TCTTTTTTTTTTTTTTTTTTT
AT2G01930	BPC1	BBR-BPC	AvNAC39	729	752	+	17.6406	5.46e-08	7.84e-05	aagagagagagagagagactataa
AT5G17430	BBM	AP2	AvNAC34	74	93	-	19.2785	5.48e-08	0.00015	GAGAGAGAGAGAGAGAGAAA
AT5G17430	BBM	AP2	AvNAC60	587	606	-	19.2785	5.48e-08	0.00015	GAGAGAGAGAGAGAGAGAAA
AT5G17430	BBM	AP2	AvNAC39	662	681	-	19.2785	5.48e-08	0.00015	GAGAGAGAGAGAGAGAGAAA
AT2G01930	BPC1	BBR-BPC	AvNAC71	935	958	-	17.5938	5.59e-08	7.93e-05	GAGAGAGAAAGATAGAAAAAGGCG
AT5G66940	AT5G66940	Dof	AvNAC15	515	543	-	18.6875	5.61e-08	0.00127	TTGTTTTCTTCTTCTTCTTTTTTTCTTCA
AT2G01570	RGA1	GRAS	AvNAC23	766	785	-	18.7	5.64e-08	0.000476	GAGAGAGAGAGAGAGACAGG
AT4G38910	BPC5	BBR-BPC	AvNAC69	786	815	-	-11.6582	5.74e-08	8.38e-05	AGAGAGAGAGAGAGAGCAAGTGACTGGTAC
AT3G45610	DOF6	Dof	AvNAC9	834	852	+	17.2031	5.75e-08	0.00797	tttcctttttcctctcttc
AT5G17430	BBM	AP2	AvNAC50	189	208	+	19.2278	5.83e-08	0.000157	aaaaaaaaaaaaaagaaaaa
AT2G28810	AT2G28810	Dof	AvNAC60	111	131	-	17.6875	5.84e-08	0.0027	TTCATTTTTTTTTCCTTTTTT
AT4G38910	BPC5	BBR-BPC	AvNAC20	161	190	-	-11.7595	5.88e-08	8.49e-05	AGAGAGAGAGAGAGAGAGAGATTAGTCATG
AT2G01930	BPC1	BBR-BPC	AvNAC26	961	984	-	17.4531	5.96e-08	8.37e-05	GAGAGAGAGAGATAGGTAGCTAGC
AT5G42520	BPC6	BBR-BPC	AvNAC26	980	1000	+	17.7397	6.01e-08	9.13e-05	ctctctctctctctctaaaca
AT3G50410	OBP1	Dof	AvNAC38	776	796	-	16.9688	6.1e-08	0.00277	TCTCCTCTCCTTCCACTTTTT
AT2G45660	AGL20	MIKC_MADS	AvNAC54	697	717	-	18.4783	6.17e-08	0.000139	CTTTTTTTTTTTTTTTTTTTT
AT5G17430	BBM	AP2	AvNAC9	598	617	-	19.1772	6.25e-08	0.000162	GAGAGAGAGAGAGAGAGAGG
AT5G17430	BBM	AP2	AvNAC59	668	687	+	19.1772	6.25e-08	0.000162	aaaagaaaaagaaagagaga
AT2G45660	AGL20	MIKC_MADS	AvNAC19	152	172	+	18.4493	6.49e-08	0.000144	tcttcttttttctctctcctt
AT2G20110	AT2G20110	CPP	AvNAC43	297	311	-	17.3382	6.65e-08	0.00454	TTTTAAATTTTTTAA
AT2G20110	AT2G20110	CPP	AvNAC48	375	389	+	17.3382	6.65e-08	0.00454	ttttaaattttttaa
AT2G45660	AGL20	MIKC_MADS	AvNAC23	764	784	+	18.4348	6.66e-08	0.000146	tccctgtctctctctctctct
AT1G67260	TCP1	TCP	AvNAC71	695	724	+	20.7342	6.75e-08	0.00969	agtgggacccctttaatcccttcttaccat
AT3G24050	GATA1	GATA	AvNAC41	712	726	+	19.9706	6.77e-08	0.00987	gtgttggtggtggtg
AT1G69570	AT1G69570	Dof	AvNAC57	628	654	+	19.0781	6.85e-08	0.0031	cattttcttttttcttttttcttattt
AT3G50410	OBP1	Dof	AvNAC23	498	518	-	16.9062	6.86e-08	0.00277	TCCTTTTCTTTTTTTCTTTTT
AT4G38910	BPC5	BBR-BPC	AvNAC34	65	94	-	-12.4304	6.9e-08	9.86e-05	TGAGAGAGAGAGAGAGAGAAAGACTATTTA
AT3G21175	GATA24	GATA	AvNAC15	861	875	+	20.6562	6.93e-08	0.00246	tcctcatcatcatca
AT5G61600	ERF104	ERF	AvNAC64	759	777	-	20.625	6.94e-08	0.0101	GGCCGGTGACGCCGCCGGC
AT5G02460	AT5G02460	Dof	AvNAC32	897	917	-	18.2344	6.96e-08	0.00131	AAAAAAGGGAAAAAAGAAGAG
AT2G01930	BPC1	BBR-BPC	AvNAC11	713	736	-	17.1094	6.99e-08	9.61e-05	GAGAGATGGAGAGAGGAAAGTAGA
AT2G01930	BPC1	BBR-BPC	AvNAC11	721	744	-	17.1094	6.99e-08	9.61e-05	AAAAGATGGAGAGATGGAGAGAGG
AT1G51700	DOF1	Dof	AvNAC25	689	709	-	16.9062	7.08e-08	0.00244	AAAAGGGAAAAGGAAAAGACA
AT5G42520	BPC6	BBR-BPC	AvNAC69	800	820	+	17.3425	7.17e-08	0.000108	ctctctctctctctctaaaaa
AT1G32870	NAC13	NAC	AvNAC66	610	625	+	20.2656	7.4e-08	0.0108	cttggggtgcaagtca
AT3G55370	OBP3	Dof	AvNAC64	566	586	-	18.1562	7.45e-08	0.00111	CTTTCTTTTTTTCTTTTTTTG
AT4G21080	DOF4.5	Dof	AvNAC29	753	766	+	17.0312	7.49e-08	0.0106	caaaaagtagcttt
AT5G02460	AT5G02460	Dof	AvNAC56	583	603	-	18.1875	7.5e-08	0.00131	AAAAAAGAAAAGAAAAAAAGT
AT2G45660	AGL20	MIKC_MADS	AvNAC50	188	208	-	18.3623	7.53e-08	0.000162	TTTTTCTTTTTTTTTTTTTTG
AT4G38910	BPC5	BBR-BPC	AvNAC39	643	672	-	-12.8228	7.57e-08	0.000107	AGAGAGAGAAAGAGAGAGTTGAAGGTGTAG
AT5G02460	AT5G02460	Dof	AvNAC19	156	176	-	18.1719	7.68e-08	0.00131	AGAAAAGGAGAGAGAAAAAAG
AT2G45660	AGL20	MIKC_MADS	AvNAC58	848	868	+	18.3478	7.72e-08	0.000164	cctctctatctctctctctct
AT5G44210	ERF9	ERF	AvNAC64	749	769	+	20.1719	7.93e-08	0.00605	aggctgttccgccggcggcgt
AT1G08810	MYB60	MYB	AvNAC21	971	989	-	18.875	8.02e-08	0.0072	CCTCCTCACCCACCTCTTT
AT2G01570	RGA1	GRAS	AvNAC39	658	677	-	18.4143	8.22e-08	0.000476	GAGAGAGAGAGAGAAAGAGA
AT1G32150	bZIP68	bZIP	AvNAC58	751	765	+	20.1406	8.31e-08	0.0121	tgccacgtgtccctc
AT5G44210	ERF9	ERF	AvNAC64	754	774	-	20.0938	8.34e-08	0.00605	CGGTGACGCCGCCGGCGGAAC
AT2G45660	AGL20	MIKC_MADS	AvNAC17	911	931	-	18.2899	8.49e-08	0.000177	TCTTTTCTTCTTCTTCTTTCT
AT3G50410	OBP1	Dof	AvNAC13	260	280	-	16.7812	8.68e-08	0.00277	GCTCTTCTTTTTTTTCTTTTT
AT3G10480	NAC050	NAC	AvNAC66	610	625	+	20	8.69e-08	0.0127	cttggggtgcaagtca
AT5G66940	AT5G66940	Dof	AvNAC32	895	923	+	18.3438	8.84e-08	0.00159	gtctcttcttttttccctttttttttcgt
AT4G38910	BPC5	BBR-BPC	AvNAC9	625	654	-	-13.4684	8.86e-08	0.000124	AAGAAACTGAAGGGAGAGAGAGAGAGAGAG
AT5G42520	BPC6	BBR-BPC	AvNAC39	733	753	-	16.863	8.86e-08	0.000132	CTTATAGTCTCTCTCTCTCTC
AT1G29160	AT1G29160	Dof	AvNAC48	419	439	-	17.3281	8.86e-08	0.00331	AAAAGAGAAAAAAAGTGAATG
AT5G63090	LOB	LBD	AvNAC64	759	779	-	19.875	8.87e-08	0.00642	ACGGCCGGTGACGCCGCCGGC
AT4G38910	BPC5	BBR-BPC	AvNAC39	728	757	+	-13.557	9.02e-08	0.000125	gaagagagagagagagagactataagactt
AT2G01570	RGA1	GRAS	AvNAC9	598	617	-	18.3429	9.02e-08	0.000476	GAGAGAGAGAGAGAGAGAGG
AT2G45660	AGL20	MIKC_MADS	AvNAC54	696	716	-	18.2464	9.12e-08	0.000188	TTTTTTTTTTTTTTTTTTTTG
AT1G59640	BPEp	bHLH	AvNAC58	747	767	+	19.1406	9.18e-08	0.0133	ctcctgccacgtgtccctcct
AT2G01570	RGA1	GRAS	AvNAC19	367	386	-	18.3286	9.19e-08	0.000476	AACAAAGAGAGAAAGGAAGA
AT1G49480	RTV1	B3	AvNAC39	457	471	+	18.3529	9.26e-08	0.00284	gaaaaaaaaaaaaaa
AT1G49480	RTV1	B3	AvNAC3	652	666	-	18.3529	9.26e-08	0.00284	GAAAAAAAAAAAAAA
AT3G55370	OBP3	Dof	AvNAC47	658	678	-	18	9.32e-08	0.00125	TTTACTTTATTTCTTTTTCTT
AT3G20310	ERF7	ERF	AvNAC64	758	778	-	20.0156	9.38e-08	0.0136	CGGCCGGTGACGCCGCCGGCG
AT5G66940	AT5G66940	Dof	AvNAC18	710	738	+	18.2969	9.39e-08	0.00159	attttttttattttttcttttttattgta
AT5G64060	NAC103	NAC	AvNAC7	585	605	-	20.5156	9.47e-08	0.00458	AGAAACGTGGTTTGCAAGGCA
AT2G45420	LBD18	LBD	AvNAC64	757	775	+	19.1562	9.53e-08	0.0138	ccgccggcggcgtcaccgg
AT1G29160	AT1G29160	Dof	AvNAC32	905	925	-	17.2812	9.55e-08	0.00331	GGACGAAAAAAAAAGGGAAAA
AT5G42520	BPC6	BBR-BPC	AvNAC19	163	183	+	16.6849	9.57e-08	0.000141	ctctctccttttctttctttc
AT4G38910	BPC5	BBR-BPC	AvNAC11	641	670	-	-13.962	9.83e-08	0.000135	AGAGAGAGAGAGAGAGAGACGCGTTTTAAT
AT1G08810	MYB60	MYB	AvNAC67	287	305	-	18.7188	9.9e-08	0.0072	CATGTCCAACCACTTTCAC
AT3G13810	IDD11	C2H2	AvNAC46	702	722	+	18.125	9.98e-08	0.0141	tacccttttttgtctttttca
AT5G17430	BBM	AP2	AvNAC19	145	164	-	18.8101	9.99e-08	0.000252	AGAAAAAAGAAGAAGAAAAA
AT1G64620	AT1G64620	Dof	AvNAC60	105	123	+	16.2188	9.99e-08	0.00516	taaaagaaaaaaggaaaaa
AT2G45660	AGL20	MIKC_MADS	AvNAC19	154	174	+	18.1884	1e-07	0.000204	ttcttttttctctctcctttt
AT3G50410	OBP1	Dof	AvNAC60	112	132	-	16.7031	1e-07	0.00277	TTTCATTTTTTTTTCCTTTTT
AT2G45660	AGL20	MIKC_MADS	AvNAC9	626	646	+	18.1739	1.03e-07	0.000205	tctctctctctctctcccttc
AT5G67000	ERF122	ERF	AvNAC69	727	741	+	19.1096	1.03e-07	0.015	tttctgcggctgcgg
AT5G17430	BBM	AP2	AvNAC34	82	101	-	18.7848	1.03e-07	0.000252	AATAAAATGAGAGAGAGAGA
AT5G17430	BBM	AP2	AvNAC48	359	378	-	18.7848	1.03e-07	0.000252	AAAAAAAAAAGAGAGAAAAA
AT3G10800	BZIP28	bZIP	AvNAC58	751	765	-	19.4062	1.03e-07	0.015	GAGGGACACGTGGCA
AT2G01930	BPC1	BBR-BPC	AvNAC71	937	960	-	16.25	1.03e-07	0.000141	CTGAGAGAGAAAGATAGAAAAAGG
AT4G21030	DOF4.2	Dof	AvNAC60	107	125	+	17.6406	1.06e-07	0.00739	aaagaaaaaaggaaaaaaa
AT4G21030	DOF4.2	Dof	AvNAC21	533	551	+	17.6406	1.06e-07	0.00739	aaagaaaaaaggaaaaaaa
AT5G17430	BBM	AP2	AvNAC9	624	643	-	18.7595	1.06e-07	0.000256	GGGAGAGAGAGAGAGAGAGA
AT4G38910	BPC5	BBR-BPC	AvNAC71	936	965	-	-14.3418	1.08e-07	0.000147	AGAATCTGAGAGAGAAAGATAGAAAAAGGC
AT5G66940	AT5G66940	Dof	AvNAC60	98	126	-	18.1875	1.08e-07	0.00163	TTTTTTTTCCTTTTTTCTTTTAATCTTAT
AT2G01930	BPC1	BBR-BPC	AvNAC58	838	861	-	16.125	1.09e-07	0.000147	GAGAGATAGAGAGGTAGGGAGTAT
AT2G45660	AGL20	MIKC_MADS	AvNAC7	841	861	+	18.1304	1.1e-07	0.000214	ttcctctgtttttctctcttc
AT2G45660	AGL20	MIKC_MADS	AvNAC32	898	918	+	18.1304	1.1e-07	0.000214	tcttcttttttcccttttttt
AT1G64620	AT1G64620	Dof	AvNAC58	981	999	+	16.1719	1.11e-07	0.00516	aaggagaaaaaaggaaaaa
AT2G01930	BPC1	BBR-BPC	AvNAC65	655	678	-	16.0781	1.12e-07	0.000149	GTAAGAGAGAGACGGAGAGATAGC
AT5G62940	HCA2	Dof	AvNAC9	832	852	-	16.9375	1.12e-07	0.00519	GAAGAGAGGAAAAAGGAAAGC
AT5G64750	ABR1	ERF	AvNAC64	750	768	+	19.9375	1.13e-07	0.0165	ggctgttccgccggcggcg
AT2G01570	RGA1	GRAS	AvNAC20	170	189	-	18.1286	1.19e-07	0.000476	GAGAGAGAGAGAGAGAGAGA
AT2G01570	RGA1	GRAS	AvNAC20	172	191	-	18.1286	1.19e-07	0.000476	GAGAGAGAGAGAGAGAGAGA
AT2G01570	RGA1	GRAS	AvNAC9	600	619	-	18.1286	1.19e-07	0.000476	GAGAGAGAGAGAGAGAGAGA
AT2G01570	RGA1	GRAS	AvNAC9	602	621	-	18.1286	1.19e-07	0.000476	GAGAGAGAGAGAGAGAGAGA
AT2G01570	RGA1	GRAS	AvNAC9	604	623	-	18.1286	1.19e-07	0.000476	GAGAGAGAGAGAGAGAGAGA
AT2G01570	RGA1	GRAS	AvNAC9	606	625	-	18.1286	1.19e-07	0.000476	GAGAGAGAGAGAGAGAGAGA
AT2G01570	RGA1	GRAS	AvNAC9	608	627	-	18.1286	1.19e-07	0.000476	GAGAGAGAGAGAGAGAGAGA
AT2G01570	RGA1	GRAS	AvNAC9	610	629	-	18.1286	1.19e-07	0.000476	GAGAGAGAGAGAGAGAGAGA
AT2G01570	RGA1	GRAS	AvNAC9	612	631	-	18.1286	1.19e-07	0.000476	GAGAGAGAGAGAGAGAGAGA
AT2G01570	RGA1	GRAS	AvNAC9	614	633	-	18.1286	1.19e-07	0.000476	GAGAGAGAGAGAGAGAGAGA
AT2G01570	RGA1	GRAS	AvNAC9	616	635	-	18.1286	1.19e-07	0.000476	GAGAGAGAGAGAGAGAGAGA
AT2G01570	RGA1	GRAS	AvNAC9	618	637	-	18.1286	1.19e-07	0.000476	GAGAGAGAGAGAGAGAGAGA
AT2G01570	RGA1	GRAS	AvNAC9	620	639	-	18.1286	1.19e-07	0.000476	GAGAGAGAGAGAGAGAGAGA
AT2G01570	RGA1	GRAS	AvNAC9	622	641	-	18.1286	1.19e-07	0.000476	GAGAGAGAGAGAGAGAGAGA
AT2G01570	RGA1	GRAS	AvNAC11	652	671	-	18.1286	1.19e-07	0.000476	GAGAGAGAGAGAGAGAGAGA
AT2G01570	RGA1	GRAS	AvNAC11	654	673	-	18.1286	1.19e-07	0.000476	GAGAGAGAGAGAGAGAGAGA
AT2G01570	RGA1	GRAS	AvNAC11	656	675	-	18.1286	1.19e-07	0.000476	GAGAGAGAGAGAGAGAGAGA
AT2G01570	RGA1	GRAS	AvNAC11	658	677	-	18.1286	1.19e-07	0.000476	GAGAGAGAGAGAGAGAGAGA
AT2G01570	RGA1	GRAS	AvNAC11	660	679	-	18.1286	1.19e-07	0.000476	GAGAGAGAGAGAGAGAGAGA
AT2G01570	RGA1	GRAS	AvNAC39	664	683	-	18.1286	1.19e-07	0.000476	GAGAGAGAGAGAGAGAGAGA
AT2G01570	RGA1	GRAS	AvNAC39	666	685	-	18.1286	1.19e-07	0.000476	GAGAGAGAGAGAGAGAGAGA
AT2G01570	RGA1	GRAS	AvNAC39	668	687	-	18.1286	1.19e-07	0.000476	GAGAGAGAGAGAGAGAGAGA
AT2G01570	RGA1	GRAS	AvNAC23	770	789	-	18.1286	1.19e-07	0.000476	GAGAGAGAGAGAGAGAGAGA
AT2G01570	RGA1	GRAS	AvNAC23	772	791	-	18.1286	1.19e-07	0.000476	GAGAGAGAGAGAGAGAGAGA
AT2G01570	RGA1	GRAS	AvNAC23	774	793	-	18.1286	1.19e-07	0.000476	GAGAGAGAGAGAGAGAGAGA
AT2G01570	RGA1	GRAS	AvNAC23	776	795	-	18.1286	1.19e-07	0.000476	GAGAGAGAGAGAGAGAGAGA
AT2G01570	RGA1	GRAS	AvNAC23	778	797	-	18.1286	1.19e-07	0.000476	GAGAGAGAGAGAGAGAGAGA
AT2G01570	RGA1	GRAS	AvNAC58	856	875	-	18.1286	1.19e-07	0.000476	GAGAGAGAGAGAGAGAGAGA
AT2G01570	RGA1	GRAS	AvNAC26	973	992	-	18.1286	1.19e-07	0.000476	GAGAGAGAGAGAGAGAGAGA
AT2G01570	RGA1	GRAS	AvNAC26	975	994	-	18.1286	1.19e-07	0.000476	GAGAGAGAGAGAGAGAGAGA
AT2G45660	AGL20	MIKC_MADS	AvNAC19	160	180	+	18.0725	1.21e-07	0.000228	tttctctctccttttctttct
AT2G45660	AGL20	MIKC_MADS	AvNAC19	359	379	+	18.0725	1.21e-07	0.000228	tcttcttttcttcctttctct
AT5G02460	AT5G02460	Dof	AvNAC57	627	647	-	17.8594	1.21e-07	0.00183	AAAAAAGAAAAAAGAAAATGC
AT1G65620	AS2	LBD	AvNAC64	761	781	-	19.625	1.23e-07	0.00891	TGACGGCCGGTGACGCCGCCG
AT2G45660	AGL20	MIKC_MADS	AvNAC56	586	606	+	18.058	1.23e-07	0.00023	ttttttcttttcttttttttg
AT4G38910	BPC5	BBR-BPC	AvNAC9	587	616	-	-14.9747	1.24e-07	0.000167	AGAGAGAGAGAGAGAGAGGGGAGGGAGAAA
AT3G23240	ERF1	ERF	AvNAC41	493	520	+	20.125	1.26e-07	0.00904	tccgtttagccgccgccttggaggtgga
AT5G17430	BBM	AP2	AvNAC70	909	928	+	18.6203	1.26e-07	0.000297	agaaaaaagaagaagaaaag
AT2G45660	AGL20	MIKC_MADS	AvNAC13	260	280	-	18.0435	1.26e-07	0.000232	GCTCTTCTTTTTTTTCTTTTT
AT5G17430	BBM	AP2	AvNAC64	566	585	+	18.6076	1.28e-07	0.000297	caaaaaaagaaaaaaagaaa
AT5G42520	BPC6	BBR-BPC	AvNAC65	658	678	+	16	1.29e-07	0.000187	atctctccgtctctctcttac
AT3G55370	OBP3	Dof	AvNAC37	677	697	-	17.7656	1.29e-07	0.00154	TTCCCTTTTTTTTTTTTTTTA
AT2G01570	RGA1	GRAS	AvNAC34	72	91	-	18.0571	1.3e-07	0.000486	GAGAGAGAGAGAGAGAAAGA
AT2G01570	RGA1	GRAS	AvNAC39	660	679	-	18.0571	1.3e-07	0.000486	GAGAGAGAGAGAGAGAAAGA
AT4G21040	DOF4.3	Dof	AvNAC29	754	767	-	18.625	1.3e-07	0.0184	AAAAGCTACTTTTT
AT3G50410	OBP1	Dof	AvNAC25	690	710	+	16.5625	1.3e-07	0.00299	gtcttttccttttcccttttt
AT3G06740	GATA15	GATA	AvNAC15	859	877	+	19.2609	1.31e-07	0.0101	catcctcatcatcatcatc
AT2G01570	RGA1	GRAS	AvNAC39	670	689	-	18.0429	1.32e-07	0.000486	CAGAGAGAGAGAGAGAGAGA
AT2G45660	AGL20	MIKC_MADS	AvNAC58	850	870	+	18.0145	1.32e-07	0.00024	tctctatctctctctctctct
AT3G27010	TCP20	TCP	AvNAC4	764	784	+	19.9062	1.33e-07	0.0192	tgaactccagatgggacccac
AT3G22780	TSO1	CPP	AvNAC15	267	281	-	17.2877	1.33e-07	0.0184	AATTTAAAATTTAAA
AT1G29160	AT1G29160	Dof	AvNAC25	692	712	-	17.0625	1.34e-07	0.00372	AGAAAAAGGGAAAAGGAAAAG
AT2G45660	AGL20	MIKC_MADS	AvNAC20	176	196	+	18	1.35e-07	0.000242	tctctctctctctctccttgt
AT1G51700	DOF1	Dof	AvNAC48	712	732	-	16.5469	1.35e-07	0.00373	AAAGAGAAAAAGGAAGAAAGA
AT1G67260	TCP1	TCP	AvNAC58	613	642	+	19.5949	1.36e-07	0.00978	tgtgggcccaatcccacaacctcacttcat
AT2G33710	ERF112	ERF	AvNAC64	757	771	+	19.7969	1.36e-07	0.0199	ccgccggcggcgtca
AT5G17430	BBM	AP2	AvNAC60	589	608	-	18.557	1.36e-07	0.000306	TAGAGAGAGAGAGAGAGAGA
AT5G17430	BBM	AP2	AvNAC26	977	996	-	18.557	1.36e-07	0.000306	TAGAGAGAGAGAGAGAGAGA
AT2G01570	RGA1	GRAS	AvNAC9	594	613	-	18.0143	1.37e-07	0.000487	GAGAGAGAGAGAGAGGGGAG
AT5G66940	AT5G66940	Dof	AvNAC25	682	710	+	18	1.37e-07	0.00186	catcatttgtcttttccttttcccttttt
AT1G69570	AT1G69570	Dof	AvNAC21	807	833	-	18.4531	1.37e-07	0.00318	CTTTCACTTTTTCTCTTTTCAGATTCT
AT3G55370	OBP3	Dof	AvNAC57	637	657	+	17.7188	1.38e-07	0.00154	ttttcttttttcttatttttt
AT2G28810	AT2G28810	Dof	AvNAC13	259	279	-	17.1562	1.38e-07	0.00424	CTCTTCTTTTTTTTCTTTTTT
AT5G08070	TCP17	TCP	AvNAC5	541	551	+	20.0548	1.38e-07	0.0202	gcggtccccac
AT1G54330	NAC020	NAC	AvNAC15	638	658	+	19.875	1.38e-07	0.0198	ttccgtgtcaagcaagcatcc
AT2G01570	RGA1	GRAS	AvNAC9	596	615	-	18	1.39e-07	0.000487	GAGAGAGAGAGAGAGAGGGG
AT3G06740	GATA15	GATA	AvNAC57	809	827	+	19.1594	1.39e-07	0.0101	catcatcatcatcaagaag
AT5G42520	BPC6	BBR-BPC	AvNAC60	594	614	+	15.7945	1.4e-07	0.000202	ctctctctctctctaacacat
AT4G38910	BPC5	BBR-BPC	AvNAC60	592	621	-	-15.519	1.41e-07	0.000187	GTGGAGAATGTGTTAGAGAGAGAGAGAGAG
AT4G38910	BPC5	BBR-BPC	AvNAC58	865	894	-	-15.557	1.42e-07	0.000187	AAAGGGTAGGAGATGGGTGGAGAGAGAGAG
AT4G38000	DOF4.7	Dof	AvNAC22	405	432	+	18.0469	1.42e-07	0.00507	aattcttatttctttcttcttctttttt
AT2G40340	DREB2C	ERF	AvNAC21	973	993	+	19.2206	1.44e-07	0.012	agaggtgggtgaggaggagga
AT2G45660	AGL20	MIKC_MADS	AvNAC15	516	536	-	17.9565	1.44e-07	0.000255	CTTCTTCTTCTTTTTTTCTTC
AT5G42520	BPC6	BBR-BPC	AvNAC39	649	669	+	15.726	1.45e-07	0.000206	cttcaactctctctttctctc
AT5G25390	SHN3	ERF	AvNAC64	756	776	+	18.0435	1.45e-07	0.0141	tccgccggcggcgtcaccggc
AT5G17430	BBM	AP2	AvNAC10	506	525	-	18.5063	1.45e-07	0.00032	GAAAAAAAGAAGAAGAAAAG
AT3G23250	MYB15	MYB	AvNAC23	591	611	-	18.2188	1.47e-07	0.0212	CTCTAACCCCACCACCACCCC
AT2G45660	AGL20	MIKC_MADS	AvNAC19	144	164	+	17.942	1.48e-07	0.000258	ttttttcttcttcttttttct
AT1G72050	TFIIIA	C2H2	AvNAC15	856	874	+	19.1849	1.48e-07	0.00343	tctcatcctcatcatcatc
AT5G17430	BBM	AP2	AvNAC25	687	706	-	18.481	1.5e-07	0.000325	AGGGAAAAGGAAAAGACAAA
AT4G38910	BPC5	BBR-BPC	AvNAC58	859	888	-	-15.8228	1.5e-07	0.000196	TAGGAGATGGGTGGAGAGAGAGAGAGAGAG
AT2G18300	HBI1	bHLH	AvNAC4	590	601	+	18.2667	1.5e-07	0.022	ggggcacgtggc
AT5G17430	BBM	AP2	AvNAC23	768	787	-	18.4684	1.52e-07	0.000325	GAGAGAGAGAGAGAGAGACA
AT4G17980	NAC071	NAC	AvNAC21	50	64	-	18.0312	1.52e-07	0.0222	TGCTTGAAAATGAAG
AT5G66940	AT5G66940	Dof	AvNAC21	524	552	-	17.9062	1.54e-07	0.0019	TTTTTTTTCCTTTTTTCTTTTGGAATGAA
AT4G38910	BPC5	BBR-BPC	AvNAC48	348	377	-	-15.9747	1.55e-07	0.0002	AAAAAAAAAGAGAGAAAAAAAGTGAATGAC
AT4G38000	DOF4.7	Dof	AvNAC15	521	548	-	17.9531	1.58e-07	0.00507	TTTCATTGTTTTCTTCTTCTTCTTTTTT
AT1G19040	AT1G19040	NAC	AvNAC66	610	625	-	19.5781	1.59e-07	0.0116	TGACTTGCACCCCAAG
AT2G01930	BPC1	BBR-BPC	AvNAC34	76	99	-	15.2812	1.59e-07	0.000211	TAAAATGAGAGAGAGAGAGAGAGA
AT2G20180	PIL5	bHLH	AvNAC61	215	228	+	18.5753	1.6e-07	0.00938	gaggggtcacgtgc
AT2G28810	AT2G28810	Dof	AvNAC23	497	517	-	17.0469	1.62e-07	0.00424	CCTTTTCTTTTTTTCTTTTTT
AT3G50410	OBP1	Dof	AvNAC59	667	687	-	16.4375	1.63e-07	0.0032	TCTCTCTTTCTTTTTCTTTTT
AT4G38910	BPC5	BBR-BPC	AvNAC69	788	817	-	-16.1899	1.63e-07	0.000209	TTAGAGAGAGAGAGAGAGCAAGTGACTGGT
AT5G49300	GATA16	GATA	AvNAC57	694	720	-	13.7011	1.64e-07	0.0236	CGTGAACACTAGGGTCATGATGATCAT
AT2G40340	DREB2C	ERF	AvNAC21	976	996	+	19	1.65e-07	0.012	ggtgggtgaggaggaggagga
AT2G45660	AGL20	MIKC_MADS	AvNAC48	714	734	+	17.8551	1.69e-07	0.00029	tttcttcctttttctctttta
AT4G01680	MYB55	MYB	AvNAC35	868	881	+	18.3594	1.69e-07	0.0239	ccacaaccaccacg
AT1G72050	TFIIIA	C2H2	AvNAC22	493	511	-	18.9916	1.69e-07	0.00343	CCCCCGCCCCCCCCCCCAC
AT4G38910	BPC5	BBR-BPC	AvNAC65	648	677	-	-16.3924	1.71e-07	0.000217	TAAGAGAGAGACGGAGAGATAGCAAGACCG
AT1G72050	TFIIIA	C2H2	AvNAC22	490	508	-	18.9748	1.71e-07	0.00343	CCGCCCCCCCCCCCACCCC
AT2G45660	AGL20	MIKC_MADS	AvNAC39	695	715	-	17.8406	1.72e-07	0.00029	CTTCTTCTTCTCCTTCTCCTT
AT2G45660	AGL20	MIKC_MADS	AvNAC54	699	719	-	17.8406	1.72e-07	0.00029	TTCTTTTTTTTTTTTTTTTTT
AT5G02460	AT5G02460	Dof	AvNAC59	666	686	+	17.6094	1.72e-07	0.00235	aaaaaagaaaaagaaagagag
AT5G66940	AT5G66940	Dof	AvNAC19	154	182	+	17.8125	1.73e-07	0.00191	ttcttttttctctctccttttctttcttt
AT1G69570	AT1G69570	Dof	AvNAC39	454	480	-	18.2344	1.74e-07	0.00318	TTTGCACCTTTTTTTTTTTTTTTCTAG
AT3G23210	bHLH34	bHLH	AvNAC4	586	608	+	18.9062	1.83e-07	0.0265	gatcggggcacgtggcatggggc
AT2G45660	AGL20	MIKC_MADS	AvNAC70	909	929	-	17.7971	1.83e-07	0.000305	TCTTTTCTTCTTCTTTTTTCT
AT3G55370	OBP3	Dof	AvNAC26	513	533	+	17.5	1.84e-07	0.0019	tctgctttttctcttttattt
AT5G18090	AT5G18090	B3	AvNAC6	893	907	-	15.9041	1.85e-07	0.0269	GGAGATGAAGCAGAA
AT4G17490	ERF6	ERF	AvNAC64	755	775	-	18.9688	1.86e-07	0.0269	CCGGTGACGCCGCCGGCGGAA
AT5G42520	BPC6	BBR-BPC	AvNAC58	841	861	+	15.0822	1.9e-07	0.000267	ctccctacctctctatctctc
AT5G17430	BBM	AP2	AvNAC11	650	669	-	18.2785	1.9e-07	0.000401	GAGAGAGAGAGAGAGAGACG
AT2G45660	AGL20	MIKC_MADS	AvNAC19	166	186	+	17.7681	1.91e-07	0.000311	tctccttttctttctttctca
AT2G45660	AGL20	MIKC_MADS	AvNAC22	413	433	+	17.7681	1.91e-07	0.000311	tttctttcttcttcttttttt
AT2G20180	PIL5	bHLH	AvNAC4	587	600	+	18.4384	1.93e-07	0.00938	atcggggcacgtgg
AT5G66940	AT5G66940	Dof	AvNAC66	568	596	-	17.7188	1.93e-07	0.00191	TTTGTTTTGTTTTTTTCTTTTTAGTATTT
AT3G08500	MYB83	MYB	AvNAC23	590	600	+	17.25	1.94e-07	0.0142	gggggtggtgg
AT3G08500	MYB83	MYB	AvNAC41	711	721	+	17.25	1.94e-07	0.0142	ggtgttggtgg
AT2G45660	AGL20	MIKC_MADS	AvNAC39	701	721	-	17.7536	1.95e-07	0.000313	TTTCTTCTTCTTCTTCTCCTT
AT2G01570	RGA1	GRAS	AvNAC19	166	185	-	17.7143	1.96e-07	0.000671	GAGAAAGAAAGAAAAGGAGA
AT1G72050	TFIIIA	C2H2	AvNAC21	971	989	-	18.7731	1.96e-07	0.00344	CCTCCTCACCCACCTCTTT
AT5G66940	AT5G66940	Dof	AvNAC59	660	688	-	17.7031	1.97e-07	0.00191	TTCTCTCTTTCTTTTTCTTTTTTTTTAAA
AT5G17430	BBM	AP2	AvNAC35	802	821	-	18.2405	1.99e-07	0.000413	AGGAAAAAAAGGAAGAAAAA
AT2G45660	AGL20	MIKC_MADS	AvNAC37	680	700	-	17.7391	1.99e-07	0.000313	TTTTTCCCTTTTTTTTTTTTT
AT2G45660	AGL20	MIKC_MADS	AvNAC23	762	782	+	17.7391	1.99e-07	0.000313	ggtccctgtctctctctctct
AT1G49480	RTV1	B3	AvNAC39	458	472	+	17.9853	2.02e-07	0.00284	aaaaaaaaaaaaaaa
AT1G49480	RTV1	B3	AvNAC37	678	692	+	17.9853	2.02e-07	0.00284	aaaaaaaaaaaaaaa
AT1G49480	RTV1	B3	AvNAC54	697	711	+	17.9853	2.02e-07	0.00284	aaaaaaaaaaaaaaa
AT1G49480	RTV1	B3	AvNAC54	698	712	+	17.9853	2.02e-07	0.00284	aaaaaaaaaaaaaaa
AT1G49480	RTV1	B3	AvNAC54	699	713	+	17.9853	2.02e-07	0.00284	aaaaaaaaaaaaaaa
AT1G49480	RTV1	B3	AvNAC54	700	714	+	17.9853	2.02e-07	0.00284	aaaaaaaaaaaaaaa
AT1G49480	RTV1	B3	AvNAC54	701	715	+	17.9853	2.02e-07	0.00284	aaaaaaaaaaaaaaa
AT1G49480	RTV1	B3	AvNAC54	702	716	+	17.9853	2.02e-07	0.00284	aaaaaaaaaaaaaaa
AT1G49720	ABF1	bZIP	AvNAC5	555	573	-	18.7674	2.02e-07	0.0147	GAACACGTGGCTTGGAAAG
AT3G47600	MYB94	MYB	AvNAC21	971	989	+	18.2344	2.02e-07	0.0293	aaagaggtgggtgaggagg
AT5G17430	BBM	AP2	AvNAC59	662	681	+	18.2152	2.05e-07	0.00042	taaaaaaaaagaaaaagaaa
AT4G14410	bHLH104	bHLH	AvNAC4	592	601	+	19.2167	2.07e-07	0.0152	ggcacgtggc
AT4G14410	bHLH104	bHLH	AvNAC4	592	601	-	19.2167	2.07e-07	0.0152	GCCACGTGCC
AT1G79180	MYB63	MYB	AvNAC45	890	910	+	18.9062	2.07e-07	0.03	ctccccgctccccaaccccca
AT2G45660	AGL20	MIKC_MADS	AvNAC19	158	178	+	17.7101	2.08e-07	0.000323	tttttctctctccttttcttt
AT5G17430	BBM	AP2	AvNAC39	658	677	-	18.2025	2.08e-07	0.00042	GAGAGAGAGAGAGAAAGAGA
AT5G05550	MOP10.9	Trihelix	AvNAC64	755	769	+	18.7656	2.09e-07	0.0305	ttccgccggcggcgt
AT2G28810	AT2G28810	Dof	AvNAC19	142	162	+	16.875	2.09e-07	0.00424	ttttttttcttcttctttttt
AT2G28810	AT2G28810	Dof	AvNAC59	666	686	-	16.8594	2.14e-07	0.00424	CTCTCTTTCTTTTTCTTTTTT
AT1G69570	AT1G69570	Dof	AvNAC72	422	448	+	18.0312	2.15e-07	0.00318	tcttctctttttttttattttgtttgt
AT5G17430	BBM	AP2	AvNAC54	699	718	+	18.1519	2.21e-07	0.000439	aaaaaaaaaaaaaaaaaaga
AT2G45660	AGL20	MIKC_MADS	AvNAC15	519	539	-	17.6667	2.21e-07	0.00034	TTTCTTCTTCTTCTTTTTTTC
AT5G08330	TCP11	TCP	AvNAC4	772	785	-	19.3125	2.22e-07	0.0324	AGTGGGTCCCATCT
AT4G38910	BPC5	BBR-BPC	AvNAC23	753	782	-	-17.6329	2.22e-07	0.00028	AGAGAGAGAGAGACAGGGACCTTAGAAGAA
AT1G69570	AT1G69570	Dof	AvNAC53	850	876	+	18	2.22e-07	0.00318	ccttcccttttacttcttttgttttca
AT4G27950	CRF4	ERF	AvNAC22	494	514	-	18.3088	2.25e-07	0.0262	TCCCCCCCGCCCCCCCCCCCA
AT5G20240	PI	MIKC_MADS	AvNAC25	318	331	-	17.9531	2.25e-07	0.0317	CCAGAAAAGGAAAA
AT4G38910	BPC5	BBR-BPC	AvNAC20	177	206	-	-17.7089	2.26e-07	0.000282	ACAATGGCGAACAAGGAGAGAGAGAGAGAG
AT1G20640	AT1G20640	Nin-like	AvNAC57	157	171	-	17.3971	2.29e-07	0.0334	GAAGCAGCAGAAGGG
AT5G66940	AT5G66940	Dof	AvNAC38	870	898	+	17.5781	2.29e-07	0.00207	tacttttttttttttccttttaacccttt
AT5G42520	BPC6	BBR-BPC	AvNAC58	863	883	+	14.6301	2.29e-07	0.00032	ctctctctctctccacccatc
AT1G10120	CIB4	bHLH	AvNAC61	216	236	-	18.9178	2.3e-07	0.0333	GAAGCCTAGCACGTGACCCCT
AT3G47620	TCP14	TCP	AvNAC5	541	560	-	14.3837	2.3e-07	0.0334	GGAAAGTGTGTGGGGACCGC
AT5G17430	BBM	AP2	AvNAC39	670	689	-	18.1139	2.31e-07	0.000452	CAGAGAGAGAGAGAGAGAGA
AT1G43160	RAP2.6	ERF	AvNAC64	757	771	-	18.9844	2.31e-07	0.0338	TGACGCCGCCGGCGG
AT5G47230	ERF5	ERF	AvNAC64	757	771	+	18.7656	2.32e-07	0.0339	ccgccggcggcgtca
AT1G22810	AT1G22810	ERF	AvNAC23	590	604	+	19	2.33e-07	0.0291	gggggtggtggtggg
AT2G45660	AGL20	MIKC_MADS	AvNAC9	592	612	+	17.6232	2.35e-07	0.000358	ccctcccctctctctctctct
AT5G17430	BBM	AP2	AvNAC48	357	376	-	18.0886	2.38e-07	0.000458	AAAAAAAAGAGAGAAAAAAA
AT2G45660	AGL20	MIKC_MADS	AvNAC23	498	518	-	17.6087	2.4e-07	0.000361	TCCTTTTCTTTTTTTCTTTTT
AT4G38910	BPC5	BBR-BPC	AvNAC58	835	864	-	-18	2.41e-07	0.000298	AGAGAGAGATAGAGAGGTAGGGAGTATTGG
AT1G69570	AT1G69570	Dof	AvNAC54	192	218	-	17.9219	2.41e-07	0.00318	TTGTCACTTTCTTCTTCTTTTTTCTCT
AT1G69570	AT1G69570	Dof	AvNAC38	866	892	+	17.9219	2.41e-07	0.00318	aagttacttttttttttttccttttaa
AT5G42520	BPC6	BBR-BPC	AvNAC34	67	87	+	14.4932	2.42e-07	0.000331	aatagtctttctctctctctc
AT5G42520	BPC6	BBR-BPC	AvNAC39	725	745	-	14.4932	2.42e-07	0.000331	CTCTCTCTCTCTCTCTTCACT
AT5G17430	BBM	AP2	AvNAC54	697	716	+	18.0633	2.45e-07	0.000466	aaaaaaaaaaaaaaaaaaaa
AT1G59640	BPEp	bHLH	AvNAC4	587	607	+	18.3281	2.46e-07	0.0178	atcggggcacgtggcatgggg
AT1G67260	TCP1	TCP	AvNAC4	756	785	-	18.557	2.47e-07	0.0118	AGTGGGTCCCATCTGGAGTTCATCACCGTT
AT1G29160	AT1G29160	Dof	AvNAC48	350	370	-	16.6562	2.47e-07	0.00571	AAGAGAGAAAAAAAGTGAATG
AT2G01940	SGR5	C2H2	AvNAC46	708	722	-	18.2812	2.48e-07	0.0353	TGAAAAAGACAAAAA
AT1G72050	TFIIIA	C2H2	AvNAC15	859	877	+	18.4118	2.5e-07	0.00389	catcctcatcatcatcatc
AT2G45660	AGL20	MIKC_MADS	AvNAC9	654	674	+	17.5797	2.5e-07	0.000372	tttttatttctttctctcttt
AT5G39610	NAC6	NAC	AvNAC15	641	655	+	18.25	2.5e-07	0.0365	cgtgtcaagcaagca
AT5G42520	BPC6	BBR-BPC	AvNAC11	722	742	+	14.411	2.51e-07	0.00034	ctctctccatctctccatctt
AT2G01930	BPC1	BBR-BPC	AvNAC19	158	181	-	14.2344	2.52e-07	0.00033	AAGAAAGAAAAGGAGAGAGAAAAA
AT1G69570	AT1G69570	Dof	AvNAC59	664	690	-	17.875	2.53e-07	0.00318	ATTTCTCTCTTTCTTTTTCTTTTTTTT
AT3G55370	OBP3	Dof	AvNAC48	352	372	+	17.25	2.53e-07	0.00243	ttcactttttttctctctttt
AT1G69570	AT1G69570	Dof	AvNAC25	686	712	+	17.8594	2.57e-07	0.00318	atttgtcttttccttttccctttttct
AT2G30340	LBD13	LBD	AvNAC64	761	777	+	18.7969	2.58e-07	0.0375	cggcggcgtcaccggcc
AT1G74650	MYB31	MYB	AvNAC71	763	777	-	17.9062	2.6e-07	0.0378	AACCAACCAACCACC
AT2G45660	AGL20	MIKC_MADS	AvNAC57	630	650	+	17.5507	2.6e-07	0.000379	ttttcttttttcttttttctt
AT2G45660	AGL20	MIKC_MADS	AvNAC37	679	699	-	17.5507	2.6e-07	0.000379	TTTTCCCTTTTTTTTTTTTTT
AT5G18450	DREB2G	ERF	AvNAC23	590	604	+	18.8906	2.62e-07	0.0381	gggggtggtggtggg
AT2G01930	BPC1	BBR-BPC	AvNAC23	780	803	-	14.1406	2.63e-07	0.000341	CTGTATGAGAGAGAGAGAGAGAGA
AT2G46270	GBF3	bZIP	AvNAC58	751	765	+	19.2344	2.63e-07	0.0383	tgccacgtgtccctc
AT2G01570	RGA1	GRAS	AvNAC26	969	988	-	17.4571	2.65e-07	0.000883	GAGAGAGAGAGAGAGATAGG
AT5G66940	AT5G66940	Dof	AvNAC21	531	559	-	17.4531	2.65e-07	0.00225	ATTATTATTTTTTTTCCTTTTTTCTTTTG
AT5G05790	AT5G05790	MYB	AvNAC15	860	874	+	16.4844	2.68e-07	0.0387	atcctcatcatcatc
AT4G38910	BPC5	BBR-BPC	AvNAC11	712	741	-	-18.4684	2.68e-07	0.000329	AGATGGAGAGATGGAGAGAGGAAAGTAGAG
AT5G04760	AT5G04760	MYB	AvNAC59	923	932	+	15.5638	2.71e-07	0.0398	cggataaggc
AT5G64750	ABR1	ERF	AvNAC64	758	776	-	18.6875	2.78e-07	0.0202	GCCGGTGACGCCGCCGGCG
AT5G17430	BBM	AP2	AvNAC11	662	681	-	17.9494	2.79e-07	0.000516	TGGAGAGAGAGAGAGAGAGA
AT5G17430	BBM	AP2	AvNAC58	858	877	-	17.9494	2.79e-07	0.000516	TGGAGAGAGAGAGAGAGAGA
AT3G06490	MYB108	MYB	AvNAC5	821	835	-	16.0625	2.79e-07	0.0407	TGGGGTGGGTTAGGC
AT3G55370	OBP3	Dof	AvNAC9	648	668	+	17.1719	2.8e-07	0.0025	gtttcttttttatttctttct
AT2G01930	BPC1	BBR-BPC	AvNAC69	791	814	-	13.9844	2.81e-07	0.000361	GAGAGAGAGAGAGAGCAAGTGACT
AT4G38000	DOF4.7	Dof	AvNAC21	537	564	-	17.4375	2.82e-07	0.00507	CTTTAATTATTATTTTTTTTCCTTTTTT
AT4G38910	BPC5	BBR-BPC	AvNAC9	583	612	-	-18.7089	2.83e-07	0.000343	AGAGAGAGAGAGAGGGGAGGGAGAAAAGCT
AT5G64060	NAC103	NAC	AvNAC66	806	826	-	19.0156	2.86e-07	0.0079	AGAGGCTTGGGTTCCAAGTCT
AT4G04450	WRKY42	WRKY	AvNAC66	733	753	-	17.7647	2.86e-07	0.0414	CTGACCCCACCGTTGACCAAA
AT1G64620	AT1G64620	Dof	AvNAC21	815	833	+	15.7344	2.88e-07	0.0101	aaaagagaaaaagtgaaag
AT2G01930	BPC1	BBR-BPC	AvNAC39	727	750	+	13.9219	2.88e-07	0.000367	tgaagagagagagagagagactat
AT4G38000	DOF4.7	Dof	AvNAC57	631	658	+	17.4062	2.92e-07	0.00507	tttcttttttcttttttcttattttttg
AT1G72050	TFIIIA	C2H2	AvNAC22	504	522	-	18.1681	2.94e-07	0.00411	CCTCCTCTTCCCCCCCGCC
AT4G18450	ERF091	ERF	AvNAC64	760	776	+	18.4219	2.95e-07	0.0429	ccggcggcgtcaccggc
AT3G24050	GATA1	GATA	AvNAC15	862	876	-	18.4265	2.95e-07	0.0215	ATGATGATGATGAGG
AT2G01570	RGA1	GRAS	AvNAC34	74	93	-	17.3571	2.97e-07	0.000923	GAGAGAGAGAGAGAGAGAAA
AT2G01570	RGA1	GRAS	AvNAC60	587	606	-	17.3571	2.97e-07	0.000923	GAGAGAGAGAGAGAGAGAAA
AT2G01570	RGA1	GRAS	AvNAC39	662	681	-	17.3571	2.97e-07	0.000923	GAGAGAGAGAGAGAGAGAAA
AT5G17430	BBM	AP2	AvNAC47	633	652	+	17.8861	2.99e-07	0.000547	aaaaaaaagaggaaaaaaaa
AT3G22780	TSO1	CPP	AvNAC16	506	520	+	17.0274	3e-07	0.0207	tttttaaaatttaaa
AT3G26620	LBD23	LBD	AvNAC18	383	397	-	18.1719	3e-07	0.0438	AGCGCAATTCACGCG
AT5G62940	HCA2	Dof	AvNAC60	103	123	+	16.3281	3.01e-07	0.0101	attaaaagaaaaaaggaaaaa
AT4G38000	DOF4.7	Dof	AvNAC19	149	176	+	17.375	3.02e-07	0.00507	tcttcttcttttttctctctccttttct
AT1G69570	AT1G69570	Dof	AvNAC37	674	700	-	17.7031	3.02e-07	0.00342	TTTTTCCCTTTTTTTTTTTTTTTATTA
AT5G14960	DEL2	E2F/DP	AvNAC68	801	820	+	17.5625	3.03e-07	0.0274	tattagttttggagggaaag
AT5G17430	BBM	AP2	AvNAC54	698	717	+	17.8734	3.04e-07	0.000547	aaaaaaaaaaaaaaaaaaag
AT2G45660	AGL20	MIKC_MADS	AvNAC23	495	515	-	17.4348	3.05e-07	0.000439	TTTTCTTTTTTTCTTTTTTCT
AT5G16600	MYB43	MYB	AvNAC74	512	524	+	17.2532	3.06e-07	0.0441	atggtaggtgaga
AT5G66940	AT5G66940	Dof	AvNAC27	224	252	-	17.3281	3.07e-07	0.00245	CTTCTAATTTTTTTTTCTTTTTGCACTTT
AT4G38000	DOF4.7	Dof	AvNAC60	91	118	-	17.3594	3.07e-07	0.00507	CCTTTTTTCTTTTAATCTTATCTTTATT
AT1G51700	DOF1	Dof	AvNAC59	667	687	+	16.0469	3.12e-07	0.00714	aaaaagaaaaagaaagagaga
AT5G17430	BBM	AP2	AvNAC56	584	603	-	17.8481	3.12e-07	0.000555	AAAAAAGAAAAGAAAAAAAG
AT5G64060	NAC103	NAC	AvNAC38	604	624	+	18.875	3.14e-07	0.0079	aaaaacgtgaagtccaagcta
AT5G02460	AT5G02460	Dof	AvNAC47	635	655	+	17.1562	3.14e-07	0.00371	aaaaaagaggaaaaaaaaaca
AT3G55370	OBP3	Dof	AvNAC56	580	600	+	17.0781	3.14e-07	0.00264	actactttttttcttttcttt
AT5G23280	TCP21	TCP	AvNAC4	774	784	-	19.1562	3.16e-07	0.0463	GTGGGTCCCAT
AT1G72010	TCP22	TCP	AvNAC4	774	786	-	19.0938	3.16e-07	0.0462	AAGTGGGTCCCAT
AT2G45660	AGL20	MIKC_MADS	AvNAC23	766	786	+	17.4058	3.17e-07	0.000452	cctgtctctctctctctctct
AT4G38910	BPC5	BBR-BPC	AvNAC20	159	188	-	-19.2152	3.17e-07	0.000381	AGAGAGAGAGAGAGAGAGATTAGTCATGAT
AT5G42520	BPC6	BBR-BPC	AvNAC39	651	671	+	13.8356	3.17e-07	0.000425	tcaactctctctttctctctc
AT2G36270	ABI5	bZIP	AvNAC58	645	662	-	19.125	3.19e-07	0.0232	ATGTGAACACGTGTCAGA
AT4G38910	BPC5	BBR-BPC	AvNAC20	173	202	-	-19.2911	3.22e-07	0.000385	TGGCGAACAAGGAGAGAGAGAGAGAGAGAG
AT5G64060	NAC103	NAC	AvNAC38	606	626	-	18.8125	3.27e-07	0.0079	GGTAGCTTGGACTTCACGTTT
AT5G02460	AT5G02460	Dof	AvNAC21	530	550	+	17.125	3.27e-07	0.00371	ccaaaagaaaaaaggaaaaaa
AT1G69570	AT1G69570	Dof	AvNAC23	491	517	-	17.625	3.27e-07	0.00342	CCTTTTCTTTTTTTCTTTTTTCTTATT
AT2G40340	DREB2C	ERF	AvNAC23	584	604	+	17.8529	3.33e-07	0.0161	atagaagggggtggtggtggg
AT3G46070	AT3G46070	C2H2	AvNAC70	859	873	+	16.5342	3.34e-07	0.0484	ccttcctcactcccg
AT4G38000	DOF4.7	Dof	AvNAC60	104	131	-	17.2812	3.34e-07	0.00507	TTCATTTTTTTTTCCTTTTTTCTTTTAA
AT2G45660	AGL20	MIKC_MADS	AvNAC15	522	542	-	17.3623	3.36e-07	0.000469	TGTTTTCTTCTTCTTCTTTTT
AT2G45660	AGL20	MIKC_MADS	AvNAC7	843	863	+	17.3623	3.36e-07	0.000469	cctctgtttttctctcttcca
AT2G28810	AT2G28810	Dof	AvNAC18	712	732	+	16.5469	3.36e-07	0.00582	tttttttattttttctttttt
AT2G01570	RGA1	GRAS	AvNAC58	852	871	-	17.2429	3.37e-07	0.00103	GAGAGAGAGAGAGAGATAGA
AT3G28910	MYB30	MYB	AvNAC35	867	881	+	17.5625	3.38e-07	0.0493	cccacaaccaccacg
AT5G17430	BBM	AP2	AvNAC48	422	441	-	17.7722	3.39e-07	0.000589	AAAAAAGAGAAAAAAAGTGA
AT5G17430	BBM	AP2	AvNAC15	517	536	+	17.7722	3.39e-07	0.000589	aagaaaaaaagaagaagaag
AT4G38000	DOF4.7	Dof	AvNAC47	635	662	-	17.2656	3.4e-07	0.00507	TTCTTGCTGTTTTTTTTTCCTCTTTTTT
AT3G50410	OBP1	Dof	AvNAC15	522	542	-	15.9844	3.43e-07	0.0059	TGTTTTCTTCTTCTTCTTTTT
AT2G33550	AT2G33550	Trihelix	AvNAC56	75	92	-	15.5	3.43e-07	0.0497	TGAGCCATTAGCCCTTAA
AT3G55370	OBP3	Dof	AvNAC50	187	207	-	17	3.46e-07	0.00273	TTTTCTTTTTTTTTTTTTTGG
AT1G21910	DREB26	ERF	AvNAC22	489	508	-	18.6094	3.47e-07	0.0354	CCGCCCCCCCCCCCACCCCC
AT2G45660	AGL20	MIKC_MADS	AvNAC56	585	605	+	17.3333	3.49e-07	0.000483	tttttttcttttctttttttt
AT3G48430	REF6	C2H2	AvNAC7	842	853	-	18.726	3.54e-07	0.0501	AAAAACAGAGGA
AT5G25390	SHN3	ERF	AvNAC22	489	509	-	16.3333	3.54e-07	0.0141	CCCGCCCCCCCCCCCACCCCC
AT5G63090	LOB	LBD	AvNAC64	759	779	+	17.625	3.54e-07	0.0162	gccggcggcgtcaccggccgt
AT3G15510	NAC056	NAC	AvNAC9	496	512	+	18.8594	3.54e-07	0.0516	cttgacgtccaagcaac
AT2G01930	BPC1	BBR-BPC	AvNAC60	591	614	-	13.4219	3.57e-07	0.000449	ATGTGTTAGAGAGAGAGAGAGAGA
AT4G38000	DOF4.7	Dof	AvNAC48	404	431	+	17.2188	3.57e-07	0.00507	tttttttctctcattcattcactttttt
AT5G13910	LEP	ERF	AvNAC64	753	773	+	18.0781	3.57e-07	0.0259	tgttccgccggcggcgtcacc
AT4G18960	AG	MIKC_MADS	AvNAC25	316	334	+	17.0735	3.59e-07	0.051	ctttttccttttctggcag
AT2G01930	BPC1	BBR-BPC	AvNAC34	80	103	-	13.4062	3.6e-07	0.000449	CAAATAAAATGAGAGAGAGAGAGA
AT1G69570	AT1G69570	Dof	AvNAC25	692	718	+	17.5312	3.6e-07	0.00349	cttttccttttccctttttctctaatg
AT1G50640	ERF3	ERF	AvNAC64	757	771	-	18.375	3.61e-07	0.0526	TGACGCCGCCGGCGG
AT2G45660	AGL20	MIKC_MADS	AvNAC25	694	714	+	17.3043	3.62e-07	0.000497	tttccttttccctttttctct
AT1G51700	DOF1	Dof	AvNAC26	508	528	-	15.9531	3.63e-07	0.00714	AAAGAGAAAAAGCAGATAAAT
AT2G01930	BPC1	BBR-BPC	AvNAC59	664	687	+	13.375	3.64e-07	0.000449	aaaaaaaagaaaaagaaagagaga
AT2G01570	RGA1	GRAS	AvNAC9	624	643	-	17.1714	3.65e-07	0.00109	GGGAGAGAGAGAGAGAGAGA
AT5G02460	AT5G02460	Dof	AvNAC32	896	916	-	17.0312	3.68e-07	0.00386	AAAAAGGGAAAAAAGAAGAGA
AT5G17430	BBM	AP2	AvNAC29	48	67	+	17.6962	3.69e-07	0.000632	caagaaaaaaaagaaagaag
AT2G01930	BPC1	BBR-BPC	AvNAC19	152	175	-	13.3438	3.69e-07	0.000449	GAAAAGGAGAGAGAAAAAAGAAGA
AT2G01930	BPC1	BBR-BPC	AvNAC19	164	187	-	13.3438	3.69e-07	0.000449	CTGAGAAAGAAAGAAAAGGAGAGA
AT2G45660	AGL20	MIKC_MADS	AvNAC29	49	69	-	17.2899	3.69e-07	0.000502	CTCTTCTTTCTTTTTTTTCTT
AT5G17430	BBM	AP2	AvNAC39	727	746	+	17.6835	3.74e-07	0.000633	tgaagagagagagagagaga
AT2G01930	BPC1	BBR-BPC	AvNAC34	66	89	-	13.3125	3.74e-07	0.00045	GAGAGAGAGAGAGAAAGACTATTT
AT4G38000	DOF4.7	Dof	AvNAC21	530	557	-	17.1719	3.76e-07	0.00507	TATTATTTTTTTTCCTTTTTTCTTTTGG
AT2G01930	BPC1	BBR-BPC	AvNAC20	178	201	-	13.2969	3.77e-07	0.00045	GGCGAACAAGGAGAGAGAGAGAGA
AT1G35560	AT1G35560	TCP	AvNAC58	613	622	-	19.1034	3.79e-07	0.0556	TGGGCCCACA
AT5G17430	BBM	AP2	AvNAC20	176	195	-	17.6709	3.79e-07	0.000634	CAAGGAGAGAGAGAGAGAGA
AT4G38910	BPC5	BBR-BPC	AvNAC34	81	110	-	-20.038	3.81e-07	0.000451	ATTGATACAAATAAAATGAGAGAGAGAGAG
AT5G14960	DEL2	E2F/DP	AvNAC14	870	889	-	17.0781	3.81e-07	0.0274	TTTCATTGTTGGCGGGAGAA
AT4G36900	RAP2.10	ERF	AvNAC41	501	510	+	18.5983	3.83e-07	0.0561	gccgccgcct
AT2G01930	BPC1	BBR-BPC	AvNAC59	666	689	+	13.25	3.84e-07	0.000455	aaaaaagaaaaagaaagagagaaa
AT5G42520	BPC6	BBR-BPC	AvNAC56	510	530	+	13.3562	3.85e-07	0.000511	ctctatctctttctatatttt
AT3G06740	GATA15	GATA	AvNAC3	813	831	+	17.3768	3.89e-07	0.0188	catgatcaccttcatctac
AT5G17430	BBM	AP2	AvNAC19	160	179	-	17.6456	3.9e-07	0.000637	GAAAGAAAAGGAGAGAGAAA
AT5G17430	BBM	AP2	AvNAC45	919	938	-	17.6456	3.9e-07	0.000637	GAAGAATAGAAGAAGAGAGG
AT4G38910	BPC5	BBR-BPC	AvNAC58	861	890	-	-20.1899	3.93e-07	0.000461	GGTAGGAGATGGGTGGAGAGAGAGAGAGAG
AT3G20310	ERF7	ERF	AvNAC64	761	781	-	17.9531	3.94e-07	0.0232	TGACGGCCGGTGACGCCGCCG
AT2G27300	NTL8	NAC	AvNAC21	46	64	+	17.8906	3.98e-07	0.0574	ttttcttcattttcaagca
AT2G45660	AGL20	MIKC_MADS	AvNAC15	175	195	-	17.2319	3.98e-07	0.00053	TCTTTTCTTTTCTTTTTTCTG
AT2G45660	AGL20	MIKC_MADS	AvNAC23	500	520	-	17.2319	3.98e-07	0.00053	GCTCCTTTTCTTTTTTTCTTT
AT1G22810	AT1G22810	ERF	AvNAC41	711	725	+	18.2656	3.99e-07	0.0291	ggtgttggtggtggt
AT4G21030	DOF4.2	Dof	AvNAC71	930	948	-	16.7812	4e-07	0.0186	GATAGAAAAAGGCGAAAAC
AT4G28140	ERF054	ERF	AvNAC58	459	478	-	18.1875	4.05e-07	0.0196	GACGGTGGAGATGTTGACAC
AT2G45660	AGL20	MIKC_MADS	AvNAC14	971	991	-	17.2174	4.06e-07	0.000535	TTTCTTTGTTTCTTTCCTTTG
AT5G66940	AT5G66940	Dof	AvNAC54	190	218	-	17.0781	4.09e-07	0.00308	TTGTCACTTTCTTCTTCTTTTTTCTCTTC
AT1G49480	RTV1	B3	AvNAC50	188	202	+	17.3088	4.09e-07	0.00479	caaaaaaaaaaaaaa
AT1G49480	RTV1	B3	AvNAC54	696	710	+	17.3088	4.09e-07	0.00479	caaaaaaaaaaaaaa
AT3G55370	OBP3	Dof	AvNAC38	91	111	+	16.8594	4.1e-07	0.00296	ttttctttttaattttatttt
AT5G17430	BBM	AP2	AvNAC19	143	162	-	17.5949	4.12e-07	0.000656	AAAAAAGAAGAAGAAAAAAA
AT5G17430	BBM	AP2	AvNAC58	860	879	-	17.5949	4.12e-07	0.000656	GGTGGAGAGAGAGAGAGAGA
AT5G02460	AT5G02460	Dof	AvNAC46	643	663	+	16.9375	4.15e-07	0.00403	aaaaaagaagaagggaaaagt
AT2G01930	BPC1	BBR-BPC	AvNAC48	710	733	-	13.0625	4.16e-07	0.000488	AAAAGAGAAAAAGGAAGAAAGAGG
AT3G55370	OBP3	Dof	AvNAC13	258	278	-	16.8438	4.18e-07	0.00296	TCTTCTTTTTTTTCTTTTTTA
AT4G38910	BPC5	BBR-BPC	AvNAC58	833	862	-	-20.5949	4.28e-07	0.000497	AGAGAGATAGAGAGGTAGGGAGTATTGGGG
AT5G62940	HCA2	Dof	AvNAC48	715	735	-	16.0938	4.3e-07	0.0101	GTAAAAGAGAAAAAGGAAGAA
AT5G66940	AT5G66940	Dof	AvNAC48	409	437	+	17.0312	4.31e-07	0.00308	ttctctcattcattcactttttttctctt
AT2G44840	ERF13	ERF	AvNAC58	735	749	+	18.625	4.31e-07	0.0629	accagccgccttctc
AT3G23210	bHLH34	bHLH	AvNAC58	745	767	-	17.9844	4.32e-07	0.0313	AGGAGGGACACGTGGCAGGAGAA
AT1G72360	ERF73	ERF	AvNAC64	755	775	-	17.8125	4.32e-07	0.0627	CCGGTGACGCCGCCGGCGGAA
AT1G51600	ZML2	GATA	AvNAC57	809	827	+	16.1644	4.34e-07	0.0157	catcatcatcatcaagaag
AT2G01930	BPC1	BBR-BPC	AvNAC19	154	177	-	12.9375	4.38e-07	0.00051	AAGAAAAGGAGAGAGAAAAAAGAA
AT5G25390	SHN3	ERF	AvNAC68	741	761	-	15.913	4.39e-07	0.0141	AGCACCACAGCCTCCTCCGGT
AT1G72050	TFIIIA	C2H2	AvNAC39	692	710	-	17.5546	4.39e-07	0.00559	TCTTCTCCTTCTCCTTCCC
AT1G51700	DOF1	Dof	AvNAC54	191	211	+	15.8281	4.42e-07	0.00761	aagagaaaaaagaagaagaaa
AT2G01930	BPC1	BBR-BPC	AvNAC45	917	940	-	12.9062	4.44e-07	0.000513	GAGAAGAATAGAAGAAGAGAGGGC
AT5G67450	ZF1	C2H2	AvNAC25	655	665	+	14.6094	4.49e-07	0.0329	agtgtgagtga
AT5G67450	ZF1	C2H2	AvNAC66	849	859	-	14.6094	4.49e-07	0.0329	AGTGTGAGTGA
AT5G19790	RAP2.11	ERF	AvNAC68	9	23	+	18.1094	4.52e-07	0.0271	cccccgtctccggcc
AT5G25830	GATA12	GATA	AvNAC51	190	202	+	16.9375	4.54e-07	0.0664	tatccagatctga
AT4G38910	BPC5	BBR-BPC	AvNAC23	755	784	-	-20.8987	4.56e-07	0.000526	AGAGAGAGAGAGAGACAGGGACCTTAGAAG
AT1G49480	RTV1	B3	AvNAC43	267	281	-	17.2647	4.6e-07	0.00479	AAAAAAAAAAAAACA
AT2G02070	IDD5	C2H2	AvNAC45	794	809	-	18.1781	4.6e-07	0.0653	ATTTTGTCGGCTTGCG
AT5G25390	SHN3	ERF	AvNAC21	973	993	-	15.8116	4.62e-07	0.0141	TCCTCCTCCTCACCCACCTCT
AT5G63090	LOB	LBD	AvNAC68	741	761	-	17.1719	4.63e-07	0.0162	AGCACCACAGCCTCCTCCGGT
AT3G10480	NAC050	NAC	AvNAC66	607	622	-	18.6094	4.63e-07	0.0337	CTTGCACCCCAAGCTA
AT4G01680	MYB55	MYB	AvNAC21	973	986	-	17.5156	4.64e-07	0.0239	CCTCACCCACCTCT
AT5G02460	AT5G02460	Dof	AvNAC66	574	594	+	16.8438	4.65e-07	0.00422	taaaaagaaaaaaacaaaaca
AT3G56850	AREB3	bZIP	AvNAC58	647	661	-	18.5781	4.65e-07	0.0339	TGTGAACACGTGTCA
AT3G23220	ERF095	ERF	AvNAC41	499	513	-	17.8281	4.71e-07	0.0687	CCAAGGCGGCGGCTA
AT5G09410	CAMTA1	CAMTA	AvNAC64	631	642	+	17.25	4.71e-07	0.069	gaagcgcgtggc
AT3G57230	AGL16	MIKC_MADS	AvNAC25	319	333	+	17.9219	4.79e-07	0.0685	tttccttttctggca
AT3G20310	ERF7	ERF	AvNAC41	490	510	+	17.6562	4.8e-07	0.0232	gcttccgtttagccgccgcct
AT1G32510	NAC011	NAC	AvNAC9	492	512	+	18.1471	4.81e-07	0.0586	caaacttgacgtccaagcaac
AT5G62940	HCA2	Dof	AvNAC21	813	833	+	16.0156	4.82e-07	0.0101	tgaaaagagaaaaagtgaaag
AT4G38910	BPC5	BBR-BPC	AvNAC34	61	90	-	-21.1392	4.83e-07	0.000552	AGAGAGAGAGAGAGAAAGACTATTTAATAA
AT5G17430	BBM	AP2	AvNAC22	732	751	-	17.443	4.83e-07	0.000761	AATGGAAAAGAGAAGAGAAG
AT1G28370	ERF11	ERF	AvNAC64	757	771	+	17.9219	4.84e-07	0.0706	ccgccggcggcgtca
AT3G55370	OBP3	Dof	AvNAC54	701	721	-	16.7188	4.85e-07	0.00325	ACTTCTTTTTTTTTTTTTTTT
AT1G21910	DREB26	ERF	AvNAC58	459	478	+	18.1719	4.88e-07	0.0354	gtgtcaacatctccaccgtc
AT5G25390	SHN3	ERF	AvNAC21	979	999	-	15.6957	4.9e-07	0.0141	TCTTCCTCCTCCTCCTCACCC
AT4G01680	MYB55	MYB	AvNAC23	593	606	-	17.4688	4.91e-07	0.0239	ACCCCACCACCACC
AT2G01570	RGA1	GRAS	AvNAC46	704	723	-	16.9	4.91e-07	0.00143	ATGAAAAAGACAAAAAAGGG
AT5G25190	ERF003	ERF	AvNAC64	756	774	-	17.7031	4.91e-07	0.0425	CGGTGACGCCGCCGGCGGA
AT1G49480	RTV1	B3	AvNAC57	344	358	-	17.1912	4.94e-07	0.00479	GAAAAAAAAAAAAAG
AT5G66940	AT5G66940	Dof	AvNAC25	688	716	+	16.9062	4.95e-07	0.00331	ttgtcttttccttttccctttttctctaa
AT1G72050	TFIIIA	C2H2	AvNAC9	941	959	-	17.3697	4.95e-07	0.00578	CTTTTCCAGCCTCCTCCAC
AT5G44210	ERF9	ERF	AvNAC58	737	757	-	17.2031	4.97e-07	0.024	CGTGGCAGGAGAAGGCGGCTG
AT1G65910	NAC028	NAC	AvNAC66	607	622	-	17.5156	4.99e-07	0.0727	CTTGCACCCCAAGCTA
AT1G64620	AT1G64620	Dof	AvNAC21	531	549	+	15.4531	5.01e-07	0.014	caaaagaaaaaaggaaaaa
AT2G01930	BPC1	BBR-BPC	AvNAC19	363	386	-	12.6094	5.03e-07	0.000575	AACAAAGAGAGAAAGGAAGAAAAG
AT5G62940	HCA2	Dof	AvNAC27	222	242	+	15.9844	5.05e-07	0.0101	gaaaagtgcaaaaagaaaaaa
AT1G69570	AT1G69570	Dof	AvNAC63	686	712	+	17.1875	5.06e-07	0.00443	ttatccctttttcttgttgttttcttg
AT5G17430	BBM	AP2	AvNAC39	704	723	+	17.3924	5.09e-07	0.000793	gagaagaagaagaagaaaaa
AT1G08810	MYB60	MYB	AvNAC53	400	418	-	17.3594	5.09e-07	0.0247	CATTCTCAACCACATTTGC
AT5G66940	AT5G66940	Dof	AvNAC23	633	661	+	16.875	5.12e-07	0.00331	ttgcttttttccttctctttttgtcctct
AT3G22170	FHY3	FAR1	AvNAC64	631	642	-	17.8235	5.13e-07	0.075	GCCACGCGCTTC
AT3G58630	AT3G58630	Trihelix	AvNAC64	754	768	+	18	5.18e-07	0.0756	gttccgccggcggcg
AT2G01930	BPC1	BBR-BPC	AvNAC19	359	382	-	12.5312	5.19e-07	0.00059	AAGAGAGAAAGGAAGAAAAGAAGA
AT1G69570	AT1G69570	Dof	AvNAC56	578	604	+	17.1562	5.22e-07	0.00443	caactactttttttcttttcttttttt
AT4G38910	BPC5	BBR-BPC	AvNAC19	151	180	-	-21.5443	5.22e-07	0.000592	AGAAAGAAAAGGAGAGAGAAAAAAGAAGAA
AT5G17430	BBM	AP2	AvNAC17	837	856	-	17.3671	5.23e-07	0.000805	TAAGAGGAGAAGAAAAGAGA
AT2G45660	AGL20	MIKC_MADS	AvNAC47	634	654	-	17.0145	5.24e-07	0.000685	GTTTTTTTTTCCTCTTTTTTT
AT1G19350	BES1	BES1	AvNAC69	670	680	+	17.7215	5.27e-07	0.0554	cacacgtggga
AT2G02080	IDD4	C2H2	AvNAC45	794	810	+	18.1094	5.27e-07	0.0748	cgcaagccgacaaaata
AT2G37590	DOF2.4	Dof	AvNAC25	697	711	+	15.4062	5.27e-07	0.0589	ccttttccctttttc
AT2G01570	RGA1	GRAS	AvNAC48	718	737	-	16.8286	5.29e-07	0.00151	GAGTAAAAGAGAAAAAGGAA
AT2G01930	BPC1	BBR-BPC	AvNAC65	653	676	-	12.4844	5.3e-07	0.000596	AAGAGAGAGACGGAGAGATAGCAA
AT4G38000	DOF4.7	Dof	AvNAC61	11	38	+	16.8438	5.3e-07	0.00517	atcccttctctttatttttcactttatt
AT5G46590	NAC096	NAC	AvNAC21	47	62	-	17.6562	5.3e-07	0.0773	CTTGAAAATGAAGAAA
AT5G45300	BMY2	BES1	AvNAC5	593	607	+	18.4375	5.32e-07	0.0758	tcacacgtgtcgttt
AT2G22430	HB6	HD-ZIP	AvNAC32	444	454	-	13.2537	5.32e-07	0.074	CAATCATGCAC
AT5G39660	CDF2	Dof	AvNAC71	152	161	+	12.4957	5.37e-07	0.0769	caaaaagcgc
AT3G47500	CDF3	Dof	AvNAC58	981	999	+	16.3594	5.38e-07	0.0237	aaggagaaaaaaggaaaaa
AT4G38000	DOF4.7	Dof	AvNAC59	666	693	-	16.8281	5.39e-07	0.00517	TAAATTTCTCTCTTTCTTTTTCTTTTTT
AT5G47220	ERF2	ERF	AvNAC41	490	510	+	17.4219	5.39e-07	0.0391	gcttccgtttagccgccgcct
AT3G55370	OBP3	Dof	AvNAC23	500	520	-	16.625	5.41e-07	0.00346	GCTCCTTTTCTTTTTTTCTTT
AT1G51600	ZML2	GATA	AvNAC3	813	831	+	15.6849	5.45e-07	0.0158	catgatcaccttcatctac
AT5G42520	BPC6	BBR-BPC	AvNAC71	944	964	+	12.4658	5.47e-07	0.00072	ctatctttctctctcagattc
AT4G38000	DOF4.7	Dof	AvNAC15	507	534	-	16.8125	5.48e-07	0.00517	TCTTCTTCTTTTTTTCTTCACCTTTTAT
AT5G17430	BBM	AP2	AvNAC34	72	91	-	17.3165	5.5e-07	0.000819	GAGAGAGAGAGAGAGAAAGA
AT5G17430	BBM	AP2	AvNAC39	660	679	-	17.3165	5.5e-07	0.000819	GAGAGAGAGAGAGAGAAAGA
AT5G17430	BBM	AP2	AvNAC60	108	127	+	17.3165	5.5e-07	0.000819	aagaaaaaaggaaaaaaaaa
AT2G01930	BPC1	BBR-BPC	AvNAC69	789	812	-	12.3906	5.51e-07	0.000615	GAGAGAGAGAGAGCAAGTGACTGG
AT2G45660	AGL20	MIKC_MADS	AvNAC39	726	746	-	16.971	5.53e-07	0.000715	TCTCTCTCTCTCTCTCTTCAC
AT4G38910	BPC5	BBR-BPC	AvNAC69	792	821	-	-21.8354	5.55e-07	0.000625	TTTTTTAGAGAGAGAGAGAGAGCAAGTGAC
AT5G19790	RAP2.11	ERF	AvNAC64	751	765	+	17.8594	5.56e-07	0.0271	gctgttccgccggcg
AT1G71450	ERF021	ERF	AvNAC64	761	780	-	17.3125	5.6e-07	0.0224	GACGGCCGGTGACGCCGCCG
AT2G45660	AGL20	MIKC_MADS	AvNAC13	258	278	-	16.9565	5.63e-07	0.000715	TCTTCTTTTTTTTCTTTTTTA
AT2G45660	AGL20	MIKC_MADS	AvNAC10	505	525	+	16.9565	5.63e-07	0.000715	tcttttcttcttctttttttc
AT1G55110	IDD7	C2H2	AvNAC45	794	811	+	17.9688	5.64e-07	0.0804	cgcaagccgacaaaatac
AT2G01930	BPC1	BBR-BPC	AvNAC39	723	746	+	12.3281	5.65e-07	0.000626	acagtgaagagagagagagagaga
AT5G58080	RR18	ARR-B	AvNAC63	242	254	-	14.5158	5.65e-07	0.0826	ATCAAGATACGGC
AT1G72050	TFIIIA	C2H2	AvNAC38	781	799	-	17.1597	5.67e-07	0.00611	TCTTCTCCTCTCCTTCCAC
AT2G45680	TCP9	TCP	AvNAC4	765	785	+	16.6471	5.71e-07	0.047	gaactccagatgggacccact
AT5G17430	BBM	AP2	AvNAC17	835	854	-	17.2785	5.73e-07	0.000839	AGAGGAGAAGAAAAGAGACG
AT2G45660	AGL20	MIKC_MADS	AvNAC54	197	217	-	16.942	5.73e-07	0.000722	TGTCACTTTCTTCTTCTTTTT
AT1G18570	MYB51	MYB	AvNAC74	513	533	-	16.7344	5.73e-07	0.0831	TTTATAAGCTCTCACCTACCA
AT4G38910	BPC5	BBR-BPC	AvNAC48	411	440	-	-21.9747	5.74e-07	0.00064	AAAAAGAGAAAAAAAGTGAATGAATGAGAG
AT4G38000	DOF4.7	Dof	AvNAC18	705	732	+	16.7656	5.75e-07	0.00517	ttatgattttttttattttttctttttt
AT4G38000	DOF4.7	Dof	AvNAC38	872	899	+	16.7656	5.75e-07	0.00517	cttttttttttttccttttaacccttta
AT5G62470	MYB96	MYB	AvNAC23	586	603	+	17.2344	5.78e-07	0.0473	agaagggggtggtggtgg
AT2G01570	RGA1	GRAS	AvNAC42	828	847	-	16.7429	5.8e-07	0.00162	AAGGAAGGGAGAAAAGAAAA
AT1G69570	AT1G69570	Dof	AvNAC23	497	523	-	17.0469	5.8e-07	0.00444	TAAGCTCCTTTTCTTTTTTTCTTTTTT
AT2G45660	AGL20	MIKC_MADS	AvNAC72	423	443	+	16.9275	5.83e-07	0.000728	cttctctttttttttattttg
AT5G39760	HB23	ZF-HD	AvNAC35	538	559	-	15.4265	5.84e-07	0.0784	AAATATAATTAATAAATTATTT
AT1G36060	AT1G36060	ERF	AvNAC19	980	993	+	17.7656	5.85e-07	0.0854	taggtcggcggcag
AT1G69570	AT1G69570	Dof	AvNAC57	635	661	+	17.0312	5.89e-07	0.00444	ttttttcttttttcttattttttgggt
AT4G27950	CRF4	ERF	AvNAC21	975	995	-	16.5735	5.89e-07	0.0262	CCTCCTCCTCCTCACCCACCT
AT1G49480	RTV1	B3	AvNAC50	187	201	+	17.0294	5.92e-07	0.00479	ccaaaaaaaaaaaaa
AT1G49480	RTV1	B3	AvNAC60	561	575	-	17.0294	5.92e-07	0.00479	GACAAAAAAAAAAAC
AT2G45660	AGL20	MIKC_MADS	AvNAC60	107	127	-	16.913	5.93e-07	0.000734	TTTTTTTTTCCTTTTTTCTTT
AT5G66300	NAC105	NAC	AvNAC9	496	511	+	17.7031	5.94e-07	0.0866	cttgacgtccaagcaa
AT5G17430	BBM	AP2	AvNAC19	164	183	-	17.2405	5.94e-07	0.000839	GAAAGAAAGAAAAGGAGAGA
AT5G17430	BBM	AP2	AvNAC60	107	126	+	17.2405	5.94e-07	0.000839	aaagaaaaaaggaaaaaaaa
AT5G17430	BBM	AP2	AvNAC21	533	552	+	17.2405	5.94e-07	0.000839	aaagaaaaaaggaaaaaaaa
AT5G17430	BBM	AP2	AvNAC37	675	694	+	17.2405	5.94e-07	0.000839	aataaaaaaaaaaaaaaagg
AT5G42520	BPC6	BBR-BPC	AvNAC65	660	680	+	12.2466	5.96e-07	0.000777	ctctccgtctctctcttacac
AT3G50410	OBP1	Dof	AvNAC19	155	175	+	15.625	6e-07	0.00885	tcttttttctctctccttttc
AT2G40340	DREB2C	ERF	AvNAC41	708	728	+	16.8529	6.01e-07	0.02	attggtgttggtggtggtgat
AT2G45660	AGL20	MIKC_MADS	AvNAC48	710	730	+	16.8986	6.03e-07	0.00074	cctctttcttcctttttctct
AT1G52880	NAM	NAC	AvNAC15	638	656	-	16.5781	6.07e-07	0.0882	ATGCTTGCTTGACACGGAA
AT5G17430	BBM	AP2	AvNAC65	9	28	-	17.2152	6.1e-07	0.000853	AATAAAAAAAAAGAAACAAA
AT5G64060	NAC103	NAC	AvNAC9	491	511	+	17.8125	6.11e-07	0.0127	ccaaacttgacgtccaagcaa
AT3G10490	NAC052	NAC	AvNAC66	606	625	+	17.7808	6.13e-07	0.0445	atagcttggggtgcaagtca
AT3G55370	OBP3	Dof	AvNAC19	152	172	+	16.5156	6.13e-07	0.00374	tcttcttttttctctctcctt
AT4G38910	BPC5	BBR-BPC	AvNAC71	938	967	-	-22.3165	6.16e-07	0.000681	CAAGAATCTGAGAGAGAAAGATAGAAAAAG
AT2G01570	RGA1	GRAS	AvNAC11	648	667	-	16.6857	6.16e-07	0.00169	GAGAGAGAGAGAGAGACGCG
AT1G49480	RTV1	B3	AvNAC60	560	574	-	16.9853	6.21e-07	0.00479	ACAAAAAAAAAAACA
AT2G45660	AGL20	MIKC_MADS	AvNAC23	634	654	+	16.8696	6.25e-07	0.000753	tgcttttttccttctcttttt
AT2G45660	AGL20	MIKC_MADS	AvNAC39	689	709	-	16.8696	6.25e-07	0.000753	CTTCTCCTTCTCCTTCCCTCC
AT2G01570	RGA1	GRAS	AvNAC11	650	669	-	16.6714	6.25e-07	0.00169	GAGAGAGAGAGAGAGAGACG
AT4G23750	CRF2	ERF	AvNAC41	502	509	+	18.5426	6.26e-07	0.0919	ccgccgcc
AT1G28360	ERF12	ERF	AvNAC64	761	768	-	18.875	6.26e-07	0.0919	CGCCGCCG
AT1G06160	ORA59	ERF	AvNAC64	761	768	-	18.0851	6.26e-07	0.0919	CGCCGCCG
AT1G69570	AT1G69570	Dof	AvNAC60	97	123	-	16.9688	6.26e-07	0.00447	TTTTTCCTTTTTTCTTTTAATCTTATC
AT1G31140	GOA	MIKC_MADS	AvNAC25	319	333	-	17.5938	6.28e-07	0.0839	TGCCAGAAAAGGAAA
AT5G66730	IDD1	C2H2	AvNAC46	707	723	-	17.8281	6.28e-07	0.0883	ATGAAAAAGACAAAAAA
AT5G08330	TCP11	TCP	AvNAC58	613	626	+	17.9219	6.3e-07	0.046	tgtgggcccaatcc
AT5G17430	BBM	AP2	AvNAC35	800	819	-	17.1772	6.34e-07	0.000877	GAAAAAAAGGAAGAAAAAGA
AT1G14580	AT1G14580	C2H2	AvNAC45	794	813	-	17.7059	6.35e-07	0.0886	GGGTATTTTGTCGGCTTGCG
AT2G28810	AT2G28810	Dof	AvNAC21	530	550	-	16.0781	6.38e-07	0.00983	TTTTTTCCTTTTTTCTTTTGG
AT1G49720	ABF1	bZIP	AvNAC58	640	658	-	16.2442	6.39e-07	0.0252	GAACACGTGTCAGAAAATG
AT3G45610	DOF6	Dof	AvNAC25	694	712	+	15.7656	6.41e-07	0.0271	tttccttttccctttttct
AT2G01930	BPC1	BBR-BPC	AvNAC39	696	719	+	12.0156	6.43e-07	0.000706	aggagaaggagaagaagaagaaga
AT3G50410	OBP1	Dof	AvNAC10	502	522	+	15.5781	6.43e-07	0.00885	tactcttttcttcttcttttt
AT1G72050	TFIIIA	C2H2	AvNAC39	698	716	-	16.958	6.45e-07	0.00629	TCTTCTTCTTCTCCTTCTC
AT5G14960	DEL2	E2F/DP	AvNAC73	275	294	+	15.9531	6.46e-07	0.0309	tatttactttggcgggaatt
AT2G45680	TCP9	TCP	AvNAC4	773	793	-	16.3824	6.48e-07	0.047	TGTCCAAAAGTGGGTCCCATC
AT3G24050	GATA1	GATA	AvNAC15	865	879	-	17.4412	6.54e-07	0.0318	GAGATGATGATGATG
AT5G42520	BPC6	BBR-BPC	AvNAC65	656	676	+	12	6.56e-07	0.000847	ctatctctccgtctctctctt
AT4G01540	NTM1	NAC	AvNAC61	966	980	+	17.3281	6.57e-07	0.0551	acttctctcttaagt
AT2G45660	AGL20	MIKC_MADS	AvNAC32	899	919	+	16.8261	6.58e-07	0.00078	cttcttttttccctttttttt
AT3G45150	TCP16	TCP	AvNAC58	614	624	-	18.2025	6.59e-07	0.0965	ATTGGGCCCAC
AT2G01930	BPC1	BBR-BPC	AvNAC48	714	737	-	11.9531	6.6e-07	0.000718	GAGTAAAAGAGAAAAAGGAAGAAA
AT5G07680	NAC080	NAC	AvNAC15	637	657	-	17.7188	6.6e-07	0.0496	GATGCTTGCTTGACACGGAAA
AT4G17490	ERF6	ERF	AvNAC64	757	777	+	16.4062	6.61e-07	0.0437	ccgccggcggcgtcaccggcc
AT5G62940	HCA2	Dof	AvNAC26	511	531	-	15.7969	6.61e-07	0.0101	ATAAAAGAGAAAAAGCAGATA
AT5G25390	SHN3	ERF	AvNAC68	5	25	+	15.087	6.64e-07	0.0144	ccctcccccgtctccggcctc
AT2G01930	BPC1	BBR-BPC	AvNAC69	797	820	-	11.9375	6.64e-07	0.000718	TTTTTAGAGAGAGAGAGAGAGCAA
AT5G60130	AT5G60130	B3	AvNAC13	889	907	-	17.0156	6.68e-07	0.0453	TAGCAAAATAGGAGCAAAT
AT2G45660	AGL20	MIKC_MADS	AvNAC54	191	211	-	16.8116	6.7e-07	0.00078	TTTCTTCTTCTTTTTTCTCTT
AT2G45660	AGL20	MIKC_MADS	AvNAC48	359	379	+	16.8116	6.7e-07	0.00078	tttttctctctttttttttta
AT2G45660	AGL20	MIKC_MADS	AvNAC9	832	852	+	16.8116	6.7e-07	0.00078	gctttcctttttcctctcttc
AT3G55370	OBP3	Dof	AvNAC37	678	698	-	16.4375	6.71e-07	0.00392	TTTCCCTTTTTTTTTTTTTTT
AT1G72050	TFIIIA	C2H2	AvNAC9	935	953	-	16.8908	6.73e-07	0.00629	CAGCCTCCTCCACTTCTCC
AT1G20640	AT1G20640	Nin-like	AvNAC19	843	857	+	16.5588	6.74e-07	0.0492	gaggcagcagcttcc
AT5G17430	BBM	AP2	AvNAC48	712	731	-	17.1139	6.75e-07	0.000924	AAGAGAAAAAGGAAGAAAGA
AT1G59640	BPEp	bHLH	AvNAC61	215	235	+	17.3906	6.76e-07	0.0291	gaggggtcacgtgctaggctt
AT3G47500	CDF3	Dof	AvNAC25	699	717	-	16.1719	6.79e-07	0.0237	ATTAGAGAAAAAGGGAAAA
AT2G45660	AGL20	MIKC_MADS	AvNAC22	414	434	+	16.7971	6.81e-07	0.000787	ttctttcttcttctttttttt
AT5G17430	BBM	AP2	AvNAC37	681	700	+	17.1013	6.84e-07	0.000927	aaaaaaaaaaaagggaaaaa
AT5G11510	MYB3R-4	MYB	AvNAC37	732	746	-	16.6562	6.87e-07	0.099	AGAACTAGCCGTTGG
AT1G51700	DOF1	Dof	AvNAC15	516	536	+	15.5312	6.88e-07	0.0102	gaagaaaaaaagaagaagaag
AT1G71450	ERF021	ERF	AvNAC23	595	614	-	17	6.89e-07	0.0224	CCCCTCTAACCCCACCACCA
AT2G31230	ERF15	ERF	AvNAC41	494	508	+	17.4375	6.9e-07	0.0762	ccgtttagccgccgc
AT1G74650	MYB31	MYB	AvNAC54	140	154	-	16.9375	6.92e-07	0.0503	CCCCCCCCACCCCCC
AT5G51910	TCP19	TCP	AvNAC4	775	784	+	16.5638	6.92e-07	0.0785	tgggacccac
AT5G17430	BBM	AP2	AvNAC19	363	382	-	17.0886	6.93e-07	0.000928	AAGAGAGAAAGGAAGAAAAG
AT1G49720	ABF1	bZIP	AvNAC4	591	609	+	16.0465	6.94e-07	0.0252	gggcacgtggcatggggcc
AT1G19040	AT1G19040	NAC	AvNAC66	806	821	+	17.9531	6.96e-07	0.0237	agacttggaacccaag
AT1G29160	AT1G29160	Dof	AvNAC58	979	999	+	15.9062	6.97e-07	0.0138	ccaaggagaaaaaaggaaaaa
AT5G25390	SHN3	ERF	AvNAC23	590	610	-	14.9855	6.98e-07	0.0144	TCTAACCCCACCACCACCCCC
AT5G17430	BBM	AP2	AvNAC23	766	785	-	17.0759	7.01e-07	0.000928	GAGAGAGAGAGAGAGACAGG
AT3G45610	DOF6	Dof	AvNAC26	513	531	+	15.7031	7.01e-07	0.0271	tctgctttttctcttttat
AT5G63260	AT5G63260	C3H	AvNAC21	821	831	+	13.8281	7.01e-07	0.102	gaaaaagtgaa
AT2G17950	WUS	WOX	AvNAC48	414	424	+	16.8101	7.01e-07	0.0974	tcattcattca
AT2G45660	AGL20	MIKC_MADS	AvNAC15	176	196	-	16.7681	7.05e-07	0.000808	TTCTTTTCTTTTCTTTTTTCT
AT1G22810	AT1G22810	ERF	AvNAC51	752	766	-	17.4688	7.06e-07	0.0343	GTCATCGGCGGTGGT
AT5G17430	BBM	AP2	AvNAC56	581	600	-	17.0633	7.09e-07	0.000928	AAAGAAAAGAAAAAAAGTAG
AT1G70920	HB18	HD-ZIP	AvNAC9	702	712	+	15.209	7.11e-07	0.101	tcaatcattgg
AT1G47655	AT1G47655	Dof	AvNAC53	705	715	-	13.3594	7.11e-07	0.103	CGAAAAAGTGG
AT5G07310	ERF115	ERF	AvNAC58	737	751	+	17.0469	7.13e-07	0.0556	cagccgccttctcct
AT1G45249	ABF2	bZIP	AvNAC58	642	659	+	17.9375	7.16e-07	0.0521	ttttctgacacgtgttca
AT2G45660	AGL20	MIKC_MADS	AvNAC9	652	672	+	16.7536	7.17e-07	0.000815	cttttttatttctttctctct
AT5G17430	BBM	AP2	AvNAC38	869	888	-	17.0506	7.18e-07	0.000928	AAGGAAAAAAAAAAAAGTAA
AT5G17430	BBM	AP2	AvNAC17	911	930	+	17.0506	7.18e-07	0.000928	agaaagaagaagaagaaaag
AT5G42520	BPC6	BBR-BPC	AvNAC11	714	734	+	11.7534	7.22e-07	0.000919	ctactttcctctctccatctc
AT4G38910	BPC5	BBR-BPC	AvNAC58	863	892	-	-23.1013	7.24e-07	0.000786	AGGGTAGGAGATGGGTGGAGAGAGAGAGAG
AT5G42520	BPC6	BBR-BPC	AvNAC48	352	372	+	11.7397	7.25e-07	0.000919	ttcactttttttctctctttt
AT1G69570	AT1G69570	Dof	AvNAC47	889	915	+	16.8125	7.27e-07	0.00493	ctggttctttttcttttttaattctta
AT4G38910	BPC5	BBR-BPC	AvNAC59	665	694	+	-23.1392	7.29e-07	0.000786	aaaaaaagaaaaagaaagagagaaatttaa
AT2G45660	AGL20	MIKC_MADS	AvNAC19	367	387	+	16.7391	7.29e-07	0.000822	tcttcctttctctctttgttc
AT4G38910	BPC5	BBR-BPC	AvNAC65	650	679	-	-23.1646	7.32e-07	0.000786	TGTAAGAGAGAGACGGAGAGATAGCAAGAC
AT4G38910	BPC5	BBR-BPC	AvNAC39	720	749	+	-23.1772	7.33e-07	0.000786	aaaacagtgaagagagagagagagagacta
AT1G51700	DOF1	Dof	AvNAC32	902	922	-	15.4844	7.36e-07	0.0102	CGAAAAAAAAAGGGAAAAAAG
AT5G17430	BBM	AP2	AvNAC34	80	99	-	17.0253	7.37e-07	0.000943	TAAAATGAGAGAGAGAGAGA
AT1G65620	AS2	LBD	AvNAC64	758	778	-	16.7969	7.39e-07	0.0291	CGGCCGGTGACGCCGCCGGCG
AT4G38910	BPC5	BBR-BPC	AvNAC39	667	696	-	-23.2278	7.41e-07	0.000788	TTCCCTCCAGAGAGAGAGAGAGAGAGAGAG
AT2G45660	AGL20	MIKC_MADS	AvNAC14	973	993	-	16.7246	7.42e-07	0.00083	TGTTTCTTTGTTTCTTTCCTT
AT2G45650	AGL6	MIKC_MADS	AvNAC13	253	271	+	17.4844	7.42e-07	0.102	tttcttaaaaaagaaaaaa
AT5G44210	ERF9	ERF	AvNAC21	975	995	+	16.5	7.46e-07	0.027	aggtgggtgaggaggaggagg
AT5G62470	MYB96	MYB	AvNAC71	760	777	+	16.9531	7.47e-07	0.0473	ttaggtggttggttggtt
AT1G79580	SMB	NAC	AvNAC66	607	627	-	17.3906	7.48e-07	0.0774	AGTGACTTGCACCCCAAGCTA
AT5G03150	JKD	C2H2	AvNAC46	704	723	+	17.4375	7.48e-07	0.107	cccttttttgtctttttcat
AT1G49480	RTV1	B3	AvNAC16	153	167	+	16.8235	7.48e-07	0.00479	aaaaaaaaaaaaaag
AT1G49480	RTV1	B3	AvNAC50	189	203	+	16.8235	7.48e-07	0.00479	aaaaaaaaaaaaaag
AT1G49480	RTV1	B3	AvNAC39	459	473	+	16.8235	7.48e-07	0.00479	aaaaaaaaaaaaaag
AT1G49480	RTV1	B3	AvNAC37	679	693	+	16.8235	7.48e-07	0.00479	aaaaaaaaaaaaaag
AT1G49480	RTV1	B3	AvNAC54	703	717	+	16.8235	7.48e-07	0.00479	aaaaaaaaaaaaaag
AT1G53170	ERF8	ERF	AvNAC64	759	773	-	17.3125	7.52e-07	0.092	GGTGACGCCGCCGGC
AT4G38910	BPC5	BBR-BPC	AvNAC39	730	759	+	-23.3038	7.53e-07	0.000788	agagagagagagagagactataagacttgt
AT4G01540	NTM1	NAC	AvNAC66	609	623	-	17.2188	7.55e-07	0.0551	ACTTGCACCCCAAGC
AT1G19350	BES1	BES1	AvNAC5	594	604	+	17.3418	7.56e-07	0.0554	cacacgtgtcg
AT3G04060	NAC046	NAC	AvNAC38	606	626	+	17.625	7.56e-07	0.066	aaacgtgaagtccaagctacc
AT3G15510	NAC056	NAC	AvNAC66	610	626	+	17.75	7.57e-07	0.0551	cttggggtgcaagtcac
AT4G30080	ARF16	ARF	AvNAC14	870	890	-	11.75	7.58e-07	0.108	TTTTCATTGTTGGCGGGAGAA
AT2G20110	AT2G20110	CPP	AvNAC60	183	197	+	16.1618	7.61e-07	0.0346	ttttaaatatttaaa
AT1G69690	TCP15	TCP	AvNAC4	772	784	+	17.6094	7.61e-07	0.0591	agatgggacccac
AT4G38910	BPC5	BBR-BPC	AvNAC19	358	387	-	-23.3671	7.62e-07	0.000788	GAACAAAGAGAGAAAGGAAGAAAAGAAGAA
AT4G38910	BPC5	BBR-BPC	AvNAC60	580	609	-	-23.3797	7.64e-07	0.000788	TTAGAGAGAGAGAGAGAGAGAAATACTTGA
AT4G38910	BPC5	BBR-BPC	AvNAC60	594	623	-	-23.3797	7.64e-07	0.000788	AGGTGGAGAATGTGTTAGAGAGAGAGAGAG
AT1G19210	AT1G19210	ERF	AvNAC19	980	993	+	17.3438	7.66e-07	0.112	taggtcggcggcag
AT2G45660	AGL20	MIKC_MADS	AvNAC58	858	878	+	16.6957	7.67e-07	0.000851	tctctctctctctctctccac
AT5G67300	MYBR1	MYB	AvNAC51	762	780	+	17.2344	7.68e-07	0.0372	atgacagttaattctgtta
AT5G67300	MYBR1	MYB	AvNAC50	762	780	+	17.2344	7.68e-07	0.0372	atgacagttaattctgtta
AT5G67300	MYBR1	MYB	AvNAC49	762	780	+	17.2344	7.68e-07	0.0372	atgacagttaattctgtta
AT3G27010	TCP20	TCP	AvNAC5	541	561	-	17.2031	7.77e-07	0.0563	TGGAAAGTGTGTGGGGACCGC
AT5G42520	BPC6	BBR-BPC	AvNAC71	936	956	+	11.5616	7.77e-07	0.000976	gcctttttctatctttctctc
AT4G38000	DOF4.7	Dof	AvNAC30	583	610	-	16.4688	7.77e-07	0.00655	TATTTTAAATTCTTTTCTTTTCTTTTTA
AT2G01570	RGA1	GRAS	AvNAC23	768	787	-	16.4571	7.79e-07	0.00206	GAGAGAGAGAGAGAGAGACA
AT2G45660	AGL20	MIKC_MADS	AvNAC58	979	999	-	16.6812	7.8e-07	0.000859	TTTTTCCTTTTTTCTCCTTGG
AT3G23250	MYB15	MYB	AvNAC22	490	510	-	16.6406	7.82e-07	0.0564	CCCCGCCCCCCCCCCCACCCC
AT3G45610	DOF6	Dof	AvNAC48	717	735	+	15.625	7.82e-07	0.0271	cttcctttttctcttttac
AT2G01930	BPC1	BBR-BPC	AvNAC9	586	609	-	11.5312	7.84e-07	0.000841	GAGAGAGAGAGGGGAGGGAGAAAA
AT4G17980	NAC071	NAC	AvNAC9	496	510	-	16.8906	7.84e-07	0.0572	TGCTTGGACGTCAAG
AT2G46770	NST1	NAC	AvNAC38	606	622	+	16.9375	7.85e-07	0.0918	aaacgtgaagtccaagc
AT1G71450	ERF021	ERF	AvNAC64	758	777	-	16.7969	7.88e-07	0.0224	GGCCGGTGACGCCGCCGGCG
AT1G49480	RTV1	B3	AvNAC57	346	360	-	16.7794	7.88e-07	0.00482	AAGAAAAAAAAAAAA
AT4G01550	NAC069	NAC	AvNAC74	493	507	+	16.7969	7.89e-07	0.115	accttccgccataag
AT3G47620	TCP14	TCP	AvNAC4	765	784	+	10.8953	7.92e-07	0.0575	gaactccagatgggacccac
AT5G63090	LOB	LBD	AvNAC21	973	993	-	16.2344	7.94e-07	0.0162	TCCTCCTCCTCACCCACCTCT
AT3G03200	NAC045	NAC	AvNAC9	496	511	+	17.3438	7.99e-07	0.0999	cttgacgtccaagcaa
AT4G27950	CRF4	ERF	AvNAC41	499	519	+	16	8e-07	0.0262	tagccgccgccttggaggtgg
AT1G65620	AS2	LBD	AvNAC64	754	774	+	16.6562	8.03e-07	0.0291	gttccgccggcggcgtcaccg
AT1G59640	BPEp	bHLH	AvNAC69	664	684	-	17.2188	8.04e-07	0.0291	GTGATCCCACGTGTGGGTGAT
AT5G62940	HCA2	Dof	AvNAC50	189	209	+	15.6562	8.05e-07	0.0101	aaaaaaaaaaaaaagaaaaat
AT2G45660	AGL20	MIKC_MADS	AvNAC19	143	163	+	16.6522	8.07e-07	0.000881	tttttttcttcttcttttttc
AT1G32510	NAC011	NAC	AvNAC66	606	626	-	17.3088	8.08e-07	0.0586	GTGACTTGCACCCCAAGCTAT
AT5G04760	AT5G04760	MYB	AvNAC4	703	712	+	14.9787	8.09e-07	0.0593	cggataaggt
AT1G69690	TCP15	TCP	AvNAC4	774	786	-	17.5469	8.09e-07	0.0591	AAGTGGGTCCCAT
AT2G01570	RGA1	GRAS	AvNAC67	968	987	-	16.4143	8.14e-07	0.00211	AAGAGAGGGACAAAAACACC
AT5G42520	BPC6	BBR-BPC	AvNAC20	177	197	+	11.4384	8.15e-07	0.00101	ctctctctctctctccttgtt
AT1G64620	AT1G64620	Dof	AvNAC32	905	923	-	15.1875	8.15e-07	0.019	ACGAAAAAAAAAGGGAAAA
AT2G28810	AT2G28810	Dof	AvNAC61	18	38	+	15.8906	8.16e-07	0.0105	ctctttatttttcactttatt
AT5G22570	WRKY38	WRKY	AvNAC66	735	744	-	16.9658	8.16e-07	0.12	CCGTTGACCA
AT5G47220	ERF2	ERF	AvNAC41	493	513	+	16.7031	8.17e-07	0.0395	tccgtttagccgccgccttgg
AT1G75080	BZR1	BES1	AvNAC69	669	688	+	17.7969	8.19e-07	0.119	ccacacgtgggatcactaag
AT2G45660	AGL20	MIKC_MADS	AvNAC32	900	920	+	16.6377	8.2e-07	0.000889	ttcttttttcccttttttttt
AT5G17430	BBM	AP2	AvNAC19	147	166	-	16.9114	8.24e-07	0.00104	AGAGAAAAAAGAAGAAGAAA
AT5G17430	BBM	AP2	AvNAC54	192	211	+	16.9114	8.24e-07	0.00104	agagaaaaaagaagaagaaa
AT2G01930	BPC1	BBR-BPC	AvNAC65	657	680	-	11.4062	8.25e-07	0.000878	GTGTAAGAGAGAGACGGAGAGATA
AT2G40340	DREB2C	ERF	AvNAC8	546	566	+	16.2941	8.27e-07	0.02	ggtggtttaagtggtggctgt
AT2G40340	DREB2C	ERF	AvNAC68	741	761	+	16.2941	8.27e-07	0.02	accggaggaggctgtggtgct
AT1G69570	AT1G69570	Dof	AvNAC26	511	537	+	16.6719	8.3e-07	0.00536	tatctgctttttctcttttattttcac
AT2G28810	AT2G28810	Dof	AvNAC21	537	557	-	15.875	8.32e-07	0.0105	TATTATTTTTTTTCCTTTTTT
AT2G45660	AGL20	MIKC_MADS	AvNAC23	638	658	+	16.6232	8.34e-07	0.000897	tttttccttctctttttgtcc
AT2G01570	RGA1	GRAS	AvNAC19	359	378	-	16.3857	8.38e-07	0.00212	GAGAAAGGAAGAAAAGAAGA
AT4G38910	BPC5	BBR-BPC	AvNAC19	350	379	-	-23.8608	8.42e-07	0.000862	AGAGAAAGGAAGAAAAGAAGAAACTGTCAC
AT5G14340	MYB40	MYB	AvNAC74	511	523	-	15.9559	8.43e-07	0.12	CTCACCTACCATG
AT5G23280	TCP21	TCP	AvNAC71	696	706	+	17.3281	8.44e-07	0.0618	gtgggacccct
AT2G01930	BPC1	BBR-BPC	AvNAC41	772	795	-	11.3438	8.46e-07	0.000894	GGGGAAGTGAGAGAGAAAAAAAAG
AT2G45660	AGL20	MIKC_MADS	AvNAC46	642	662	-	16.6087	8.48e-07	0.000905	CTTTTCCCTTCTTCTTTTTTT
AT2G01570	RGA1	GRAS	AvNAC20	174	193	-	16.3714	8.5e-07	0.00212	AGGAGAGAGAGAGAGAGAGA
AT4G27950	CRF4	ERF	AvNAC68	6	26	+	15.8824	8.51e-07	0.0262	cctcccccgtctccggcctct
AT4G21030	DOF4.2	Dof	AvNAC32	903	921	-	16.2188	8.54e-07	0.0253	GAAAAAAAAAGGGAAAAAA
AT1G10120	CIB4	bHLH	AvNAC4	588	608	-	17.3836	8.56e-07	0.0621	GCCCCATGCCACGTGCCCCGA
AT2G01930	BPC1	BBR-BPC	AvNAC34	84	107	-	11.3125	8.57e-07	0.000897	GATACAAATAAAATGAGAGAGAGA
AT5G63090	LOB	LBD	AvNAC68	738	758	-	16.0938	8.6e-07	0.0162	ACCACAGCCTCCTCCGGTTCA
AT5G63090	LOB	LBD	AvNAC64	747	767	+	16.0938	8.6e-07	0.0162	ttaggctgttccgccggcggc
AT5G49300	GATA16	GATA	AvNAC15	853	879	+	9.10345	8.61e-07	0.0619	acatctcatcctcatcatcatcatctc
AT3G50410	OBP1	Dof	AvNAC19	141	161	+	15.375	8.62e-07	0.0108	attttttttcttcttcttttt
AT2G01570	RGA1	GRAS	AvNAC69	795	814	-	16.3571	8.62e-07	0.00212	GAGAGAGAGAGAGAGCAAGT
AT2G01930	BPC1	BBR-BPC	AvNAC19	146	169	-	11.2969	8.62e-07	0.000897	GAGAGAGAAAAAAGAAGAAGAAAA
AT5G17430	BBM	AP2	AvNAC32	901	920	-	16.8608	8.64e-07	0.00108	AAAAAAAAAGGGAAAAAAGA
AT2G01930	BPC1	BBR-BPC	AvNAC29	737	760	+	11.2656	8.73e-07	0.000901	aacaaatagagagagacaaaaagt
AT1G53230	TCP3	TCP	AvNAC5	539	551	-	18.2188	8.77e-07	0.128	GTGGGGACCGCAG
AT5G62940	HCA2	Dof	AvNAC39	459	479	+	15.5938	8.78e-07	0.0101	aaaaaaaaaaaaaaggtgcaa
AT4G38910	BPC5	BBR-BPC	AvNAC11	724	753	-	-24.0506	8.8e-07	0.000894	AGAAAGCAGAAAAGATGGAGAGATGGAGAG
AT4G15090	FCAALL.134	FAR1	AvNAC64	630	644	-	17.8438	8.84e-07	0.129	TTGCCACGCGCTTCT
AT3G52440	AT3G52440	Dof	AvNAC25	701	711	-	13.6875	8.86e-07	0.127	GAAAAAGGGAA
AT1G71450	ERF021	ERF	AvNAC64	755	774	+	16.6094	8.91e-07	0.0224	ttccgccggcggcgtcaccg
AT1G71450	ERF021	ERF	AvNAC64	758	777	+	16.6094	8.91e-07	0.0224	cgccggcggcgtcaccggcc
AT5G66940	AT5G66940	Dof	AvNAC64	562	590	-	16.3594	8.91e-07	0.00547	TGAACTTTCTTTTTTTCTTTTTTTGTTAT
AT5G42520	BPC6	BBR-BPC	AvNAC69	798	818	+	11.1918	8.95e-07	0.0011	tgctctctctctctctctaaa
AT5G02460	AT5G02460	Dof	AvNAC25	684	704	-	16.2812	8.95e-07	0.00669	GGAAAAGGAAAAGACAAATGA
AT5G62940	HCA2	Dof	AvNAC59	664	684	+	15.5781	8.96e-07	0.0101	aaaaaaaagaaaaagaaagag
AT5G63090	LOB	LBD	AvNAC6	757	777	-	16.0156	8.99e-07	0.0162	GCCTCCGAAGCTTCGGCCGTC
AT1G72050	TFIIIA	C2H2	AvNAC22	496	514	-	16.4286	8.99e-07	0.00787	TCCCCCCCGCCCCCCCCCC
AT2G01570	RGA1	GRAS	AvNAC9	592	611	-	16.3143	9e-07	0.00217	GAGAGAGAGAGAGGGGAGGG
AT5G07680	NAC080	NAC	AvNAC66	606	626	+	17.2812	9.02e-07	0.0496	atagcttggggtgcaagtcac
AT5G61270	PIF7	bHLH	AvNAC61	214	228	+	17.3973	9.03e-07	0.0842	ggaggggtcacgtgc
AT3G55370	OBP3	Dof	AvNAC19	359	379	+	16.1719	9.03e-07	0.00506	tcttcttttcttcctttctct
AT4G17490	ERF6	ERF	AvNAC41	496	516	+	15.7031	9.04e-07	0.0437	gtttagccgccgccttggagg
AT4G27950	CRF4	ERF	AvNAC21	978	998	-	15.7647	9.05e-07	0.0262	CTTCCTCCTCCTCCTCACCCA
AT1G29160	AT1G29160	Dof	AvNAC48	715	735	-	15.7031	9.05e-07	0.0157	GTAAAAGAGAAAAAGGAAGAA
AT4G38910	BPC5	BBR-BPC	AvNAC34	79	108	-	-24.2025	9.05e-07	0.000912	TGATACAAATAAAATGAGAGAGAGAGAGAG
AT2G45660	AGL20	MIKC_MADS	AvNAC48	353	373	+	16.5507	9.05e-07	0.000959	tcactttttttctctcttttt
AT2G01930	BPC1	BBR-BPC	AvNAC41	768	791	-	11.1719	9.07e-07	0.000929	AAGTGAGAGAGAAAAAAAAGATGA
AT4G18450	ERF091	ERF	AvNAC41	495	511	-	16.3281	9.08e-07	0.066	AAGGCGGCGGCTAAACG
AT4G21030	DOF4.2	Dof	AvNAC46	707	725	-	16.1719	9.09e-07	0.0253	ACATGAAAAAGACAAAAAA
AT1G18960	AT1G18960	MYB_related	AvNAC69	743	764	+	16.4247	9.13e-07	0.0661	cagcacaaccaacaccacgcct
AT3G11020	DREB2B	ERF	AvNAC50	808	828	-	17.25	9.14e-07	0.0511	AAGCCAAGGCGGTGTAGGATA
AT5G62940	HCA2	Dof	AvNAC57	628	648	-	15.5625	9.16e-07	0.0101	GAAAAAAGAAAAAAGAAAATG
AT1G54330	NAC020	NAC	AvNAC66	607	627	+	17.2344	9.25e-07	0.0662	tagcttggggtgcaagtcact
AT2G18060	VND1	NAC	AvNAC38	609	621	-	14.9688	9.27e-07	0.135	CTTGGACTTCACG
AT5G02460	AT5G02460	Dof	AvNAC10	503	523	-	16.25	9.27e-07	0.00669	AAAAAAGAAGAAGAAAAGAGT
AT1G71450	ERF021	ERF	AvNAC23	586	605	-	16.5469	9.28e-07	0.0224	CCCCACCACCACCCCCTTCT
AT5G02460	AT5G02460	Dof	AvNAC70	911	931	+	16.2344	9.43e-07	0.00669	aaaaaagaagaagaaaagaat
AT5G07310	ERF115	ERF	AvNAC64	760	774	+	16.5938	9.51e-07	0.0556	ccggcggcgtcaccg
AT5G66940	AT5G66940	Dof	AvNAC61	16	44	+	16.2969	9.51e-07	0.00547	ttctctttatttttcactttattgatccc
AT4G38910	BPC5	BBR-BPC	AvNAC26	956	985	-	-24.4684	9.53e-07	0.000954	AGAGAGAGAGAGATAGGTAGCTAGCAAGTA
AT5G42520	BPC6	BBR-BPC	AvNAC23	783	803	+	11.0137	9.57e-07	0.00117	ctctctctctctctcatacag
AT5G61600	ERF104	ERF	AvNAC64	755	773	+	16.375	9.61e-07	0.0393	ttccgccggcggcgtcacc
AT1G72050	TFIIIA	C2H2	AvNAC23	715	733	+	16.3193	9.62e-07	0.00793	cctctccctgttcctctgc
AT1G51700	DOF1	Dof	AvNAC19	147	167	-	15.2969	9.66e-07	0.0121	GAGAGAAAAAAGAAGAAGAAA
AT5G66940	AT5G66940	Dof	AvNAC70	905	933	-	16.2812	9.67e-07	0.00547	TAATTCTTTTCTTCTTCTTTTTTCTGATT
AT5G51190	ERF105	ERF	AvNAC41	500	514	-	16.6406	9.76e-07	0.0793	TCCAAGGCGGCGGCT
AT2G01930	BPC1	BBR-BPC	AvNAC48	353	376	-	10.9844	9.79e-07	0.000994	AAAAAAAAGAGAGAAAAAAAGTGA
AT4G38000	DOF4.7	Dof	AvNAC15	178	205	-	16.2344	9.8e-07	0.00763	CATTGTCTATTCTTTTCTTTTCTTTTTT
AT2G06200	GRF6	GRF	AvNAC58	645	658	-	15.75	9.8e-07	0.143	GAACACGTGTCAGA
AT2G45660	AGL20	MIKC_MADS	AvNAC50	187	207	-	16.4783	9.82e-07	0.00102	TTTTCTTTTTTTTTTTTTTGG
AT2G45660	AGL20	MIKC_MADS	AvNAC64	566	586	-	16.4783	9.82e-07	0.00102	CTTTCTTTTTTTCTTTTTTTG
AT3G50410	OBP1	Dof	AvNAC57	626	646	+	15.2812	9.84e-07	0.0113	cgcattttcttttttcttttt
AT2G01930	BPC1	BBR-BPC	AvNAC48	712	735	-	10.9688	9.85e-07	0.000994	GTAAAAGAGAAAAAGGAAGAAAGA
AT5G17430	BBM	AP2	AvNAC34	76	95	-	16.7215	9.88e-07	0.00121	ATGAGAGAGAGAGAGAGAGA
AT5G17430	BBM	AP2	AvNAC23	780	799	-	16.7215	9.88e-07	0.00121	ATGAGAGAGAGAGAGAGAGA
AT3G57600	AT3G57600	ERF	AvNAC41	499	509	+	16.9219	9.91e-07	0.0743	tagccgccgcc
AT3G10500	NAC053	NAC	AvNAC66	607	623	+	17.3594	9.92e-07	0.093	tagcttggggtgcaagt
AT1G49720	ABF1	bZIP	AvNAC58	751	769	+	15.1395	9.96e-07	0.0289	tgccacgtgtccctccttc
AT2G01930	BPC1	BBR-BPC	AvNAC11	711	734	-	10.9375	9.97e-07	0.000999	GAGATGGAGAGAGGAAAGTAGAGC
AT3G55370	OBP3	Dof	AvNAC4	648	668	+	16.0781	1e-06	0.00538	ttttcttttatttttttcgtt
AT1G03840	MGP	C2H2	AvNAC46	704	723	-	17.25	1e-06	0.141	ATGAAAAAGACAAAAAAGGG
AT4G18890	BEH3	BES1	AvNAC5	594	604	+	17.4688	1e-06	0.117	cacacgtgtcg
AT5G62380	NAC101	NAC	AvNAC66	607	627	+	17.0625	1.01e-06	0.0743	tagcttggggtgcaagtcact
AT1G59640	BPEp	bHLH	AvNAC4	586	606	-	16.9844	1.01e-06	0.0293	CCCATGCCACGTGCCCCGATC
AT5G17430	BBM	AP2	AvNAC39	455	474	+	16.6962	1.01e-06	0.00122	tagaaaaaaaaaaaaaaagg
AT5G02460	AT5G02460	Dof	AvNAC38	872	892	-	16.1719	1.01e-06	0.00669	TTAAAAGGAAAAAAAAAAAAG
AT3G57600	AT3G57600	ERF	AvNAC23	593	603	-	16.8906	1.01e-06	0.0743	CCACCACCACC
AT2G45660	AGL20	MIKC_MADS	AvNAC58	265	285	-	16.4493	1.01e-06	0.00104	CTTCTTCTTTGCTTTTTTTTT
AT2G45660	AGL20	MIKC_MADS	AvNAC46	641	661	-	16.4493	1.01e-06	0.00104	TTTTCCCTTCTTCTTTTTTTC
AT4G38620	MYB4	MYB	AvNAC74	509	523	+	14.6719	1.01e-06	0.147	cccatggtaggtgag
AT2G01930	BPC1	BBR-BPC	AvNAC71	939	962	-	10.8906	1.02e-06	0.001	ATCTGAGAGAGAAAGATAGAAAAA
AT2G01930	BPC1	BBR-BPC	AvNAC59	668	691	+	10.8906	1.02e-06	0.001	aaaagaaaaagaaagagagaaatt
AT1G69010	BIM2	bHLH	AvNAC61	213	227	-	17.2656	1.02e-06	0.148	CACGTGACCCCTCCC
AT5G62940	HCA2	Dof	AvNAC71	932	952	-	15.4844	1.02e-06	0.0101	GAAAGATAGAAAAAGGCGAAA
AT5G42520	BPC6	BBR-BPC	AvNAC29	741	761	-	10.8493	1.02e-06	0.00123	TACTTTTTGTCTCTCTCTATT
AT5G61850	LFY	LFY	AvNAC15	688	706	+	16.5294	1.02e-06	0.0717	tcttaaccgatgggcaata
AT5G61850	LFY	LFY	AvNAC15	688	706	-	16.5294	1.02e-06	0.0717	TATTGCCCATCGGTTAAGA
AT5G17430	BBM	AP2	AvNAC19	142	161	-	16.6835	1.02e-06	0.00122	AAAAAGAAGAAGAAAAAAAA
AT5G17430	BBM	AP2	AvNAC15	175	194	+	16.6835	1.02e-06	0.00122	cagaaaaaagaaaagaaaag
AT1G74930	ORA47	ERF	AvNAC19	980	989	-	17.1731	1.02e-06	0.15	CGCCGACCTA
AT4G38000	DOF4.7	Dof	AvNAC25	684	711	+	16.1875	1.03e-06	0.00763	tcatttgtcttttccttttccctttttc
AT3G23240	ERF1	ERF	AvNAC58	731	758	+	16.4844	1.03e-06	0.0494	agaaaccagccgccttctcctgccacgt
AT2G45660	AGL20	MIKC_MADS	AvNAC15	520	540	-	16.4348	1.03e-06	0.00105	TTTTCTTCTTCTTCTTTTTTT
AT5G02460	AT5G02460	Dof	AvNAC60	104	124	+	16.1562	1.03e-06	0.00669	ttaaaagaaaaaaggaaaaaa
AT5G02460	AT5G02460	Dof	AvNAC60	111	131	+	16.1562	1.03e-06	0.00669	aaaaaaggaaaaaaaaatgaa
AT5G66940	AT5G66940	Dof	AvNAC30	642	670	-	16.2188	1.03e-06	0.0056	CTATTTGTTTTTTTTCCTTTTAGTTTCTT
AT1G69570	AT1G69570	Dof	AvNAC23	630	656	+	16.4375	1.03e-06	0.00611	cacttgcttttttccttctctttttgt
AT3G47500	CDF3	Dof	AvNAC48	419	437	-	15.8281	1.04e-06	0.029	AAGAGAAAAAAAGTGAATG
AT1G76420	CUC3	NAC	AvNAC38	608	625	+	17.125	1.04e-06	0.122	acgtgaagtccaagctac
AT4G38910	BPC5	BBR-BPC	AvNAC65	652	681	-	-24.8608	1.04e-06	0.00103	CGTGTAAGAGAGAGACGGAGAGATAGCAAG
AT5G61600	ERF104	ERF	AvNAC41	494	512	+	16.2344	1.04e-06	0.0393	ccgtttagccgccgccttg
AT1G24260	SEP3	MIKC_MADS	AvNAC25	319	331	-	15.8382	1.04e-06	0.151	CCAGAAAAGGAAA
AT5G42520	BPC6	BBR-BPC	AvNAC11	720	740	+	10.7945	1.04e-06	0.00125	tcctctctccatctctccatc
AT2G22540	SVP	MIKC_MADS	AvNAC25	317	331	+	17.0781	1.05e-06	0.15	tttttccttttctgg
AT1G69570	AT1G69570	Dof	AvNAC59	658	684	-	16.4219	1.05e-06	0.00611	CTCTTTCTTTTTCTTTTTTTTTAAAGT
AT1G19040	AT1G19040	NAC	AvNAC38	606	621	+	17.4062	1.05e-06	0.0237	aaacgtgaagtccaag
AT1G28160	AT1G28160	ERF	AvNAC64	758	772	+	16.6406	1.05e-06	0.0652	cgccggcggcgtcac
AT4G31060	ERF015	ERF	AvNAC64	757	776	+	17.2031	1.05e-06	0.153	ccgccggcggcgtcaccggc
AT1G49560	AT1G49560	G2-like	AvNAC55	891	901	+	15.9688	1.06e-06	0.153	atcaaagattc
AT3G11020	DREB2B	ERF	AvNAC51	808	828	-	17.0781	1.06e-06	0.0511	AAGCCGAGGCGGTGTAGGATA
AT3G11020	DREB2B	ERF	AvNAC49	808	828	-	17.0781	1.06e-06	0.0511	AAGCCGAGGCGGTGTAGGATA
AT5G17430	BBM	AP2	AvNAC57	638	657	-	16.6456	1.06e-06	0.00125	AAAAAATAAGAAAAAAGAAA
AT2G45660	AGL20	MIKC_MADS	AvNAC66	577	597	-	16.4058	1.06e-06	0.00107	TTTTGTTTTGTTTTTTTCTTT
AT2G45660	AGL20	MIKC_MADS	AvNAC47	633	653	-	16.4058	1.06e-06	0.00107	TTTTTTTTTCCTCTTTTTTTT
AT5G04340	ZAT6	C2H2	AvNAC56	961	970	-	14.4237	1.06e-06	0.156	CTAACACTAC
AT3G61890	HB-12	HD-ZIP	AvNAC11	536	545	-	14.1727	1.06e-06	0.156	GAATGATTGG
AT5G07680	NAC080	NAC	AvNAC69	564	584	+	17.0312	1.07e-06	0.0496	tttacttgttgaagacgccaa
AT5G51910	TCP19	TCP	AvNAC58	614	623	-	16.3936	1.07e-06	0.0785	TTGGGCCCAC
AT1G79580	SMB	NAC	AvNAC15	638	658	-	16.9219	1.07e-06	0.0774	GGATGCTTGCTTGACACGGAA
AT3G47600	MYB94	MYB	AvNAC67	287	305	+	16.6875	1.07e-06	0.0764	gtgaaagtggttggacatg
AT5G42520	BPC6	BBR-BPC	AvNAC69	790	810	+	10.7123	1.07e-06	0.00128	cagtcacttgctctctctctc
AT4G38910	BPC5	BBR-BPC	AvNAC48	409	438	-	-25	1.07e-06	0.00106	AAAGAGAAAAAAAGTGAATGAATGAGAGAA
AT4G38000	DOF4.7	Dof	AvNAC64	568	595	-	16.1406	1.07e-06	0.00763	TTCATTGAACTTTCTTTTTTTCTTTTTT
AT1G70000	AT1G70000	MYB_related	AvNAC18	1	10	+	14.2234	1.07e-06	0.158	ctggataagg
AT3G23210	bHLH34	bHLH	AvNAC61	213	235	-	16.9062	1.08e-06	0.0521	AAGCCTAGCACGTGACCCCTCCC
AT1G19850	MP	ARF	AvNAC45	799	808	+	15.7188	1.08e-06	0.157	gccgacaaaa
AT5G66940	AT5G66940	Dof	AvNAC47	654	682	-	16.1719	1.08e-06	0.00565	TCTCTTTACTTTATTTCTTTTTCTTGCTG
AT5G61600	ERF104	ERF	AvNAC41	491	509	+	16.1562	1.08e-06	0.0393	cttccgtttagccgccgcc
AT2G01570	RGA1	GRAS	AvNAC66	578	597	+	16.1286	1.08e-06	0.00257	aagaaaaaaacaaaacaaaa
AT5G62940	HCA2	Dof	AvNAC23	489	509	+	15.4375	1.08e-06	0.0101	gaaataagaaaaaagaaaaaa
AT5G62940	HCA2	Dof	AvNAC32	905	925	-	15.4375	1.08e-06	0.0101	GGACGAAAAAAAAAGGGAAAA
AT5G63090	LOB	LBD	AvNAC68	5	25	+	15.6719	1.09e-06	0.0175	ccctcccccgtctccggcctc
AT1G69570	AT1G69570	Dof	AvNAC48	419	445	+	16.375	1.09e-06	0.00611	cattcactttttttctcttttttaaaa
AT1G53910	RAP2.12	ERF	AvNAC58	734	754	-	16.4375	1.1e-06	0.118	GGCAGGAGAAGGCGGCTGGTT
AT5G17430	BBM	AP2	AvNAC56	587	606	-	16.6076	1.1e-06	0.00129	CAAAAAAAAGAAAAGAAAAA
AT1G28160	AT1G28160	ERF	AvNAC41	496	510	-	16.5625	1.1e-06	0.0652	AGGCGGCGGCTAAAC
AT4G28140	ERF054	ERF	AvNAC41	490	509	-	16.8438	1.1e-06	0.0399	GGCGGCGGCTAAACGGAAGC
AT1G49480	RTV1	B3	AvNAC3	653	667	-	16.4853	1.11e-06	0.00641	GGAAAAAAAAAAAAA
AT1G19040	AT1G19040	NAC	AvNAC9	493	508	+	17.3281	1.11e-06	0.0237	aaacttgacgtccaag
AT2G45660	AGL20	MIKC_MADS	AvNAC69	976	996	-	16.3623	1.12e-06	0.00112	CTCCTTTCTTTTCTTCTCCTT
AT5G65130	ERF057	ERF	AvNAC23	589	603	-	16.4062	1.12e-06	0.0548	CCACCACCACCCCCT
AT1G19040	AT1G19040	NAC	AvNAC9	496	511	-	17.3125	1.12e-06	0.0237	TTGCTTGGACGTCAAG
AT1G69570	AT1G69570	Dof	AvNAC23	496	522	-	16.3438	1.13e-06	0.00611	AAGCTCCTTTTCTTTTTTTCTTTTTTC
AT5G17430	BBM	AP2	AvNAC54	196	215	+	16.5823	1.13e-06	0.00131	aaaaaagaagaagaaagtga
AT2G01570	RGA1	GRAS	AvNAC23	501	520	+	16.0857	1.13e-06	0.00264	aagaaaaaaagaaaaggagc
AT2G01930	BPC1	BBR-BPC	AvNAC19	367	390	-	10.625	1.13e-06	0.00111	GAAGAACAAAGAGAGAAAGGAAGA
AT2G33710	ERF112	ERF	AvNAC41	496	510	+	16.4375	1.13e-06	0.0575	gtttagccgccgcct
AT2G45660	AGL20	MIKC_MADS	AvNAC3	651	671	+	16.3478	1.13e-06	0.00112	gttttttttttttttccttcc
AT2G45660	AGL20	MIKC_MADS	AvNAC59	664	684	-	16.3478	1.13e-06	0.00112	CTCTTTCTTTTTCTTTTTTTT
AT1G19040	AT1G19040	NAC	AvNAC66	809	824	-	17.2969	1.14e-06	0.0237	AGGCTTGGGTTCCAAG
AT1G49480	RTV1	B3	AvNAC57	348	362	-	16.4559	1.14e-06	0.00641	ACAAGAAAAAAAAAA
AT1G32240	KAN2	G2-like	AvNAC29	171	185	-	15.5147	1.14e-06	0.118	ACGAGAATATTCTTT
AT5G07310	ERF115	ERF	AvNAC68	743	757	-	16.2969	1.14e-06	0.0556	CCACAGCCTCCTCCG
AT1G29160	AT1G29160	Dof	AvNAC60	103	123	+	15.5156	1.14e-06	0.0176	attaaaagaaaaaaggaaaaa
AT5G65130	ERF057	ERF	AvNAC19	982	996	-	16.375	1.14e-06	0.0548	CTTCTGCCGCCGACC
AT3G55370	OBP3	Dof	AvNAC48	717	737	+	15.9531	1.14e-06	0.00591	cttcctttttctcttttactc
AT5G25390	SHN3	ERF	AvNAC35	867	887	+	13.971	1.15e-06	0.0167	cccacaaccaccacgaccact
AT3G50410	OBP1	Dof	AvNAC21	531	551	-	15.1719	1.15e-06	0.0115	TTTTTTTCCTTTTTTCTTTTG
AT1G71450	ERF021	ERF	AvNAC64	749	768	-	16.2188	1.15e-06	0.0227	CGCCGCCGGCGGAACAGCCT
AT2G45660	AGL20	MIKC_MADS	AvNAC19	361	381	+	16.3333	1.15e-06	0.00113	ttcttttcttcctttctctct
AT5G61270	PIF7	bHLH	AvNAC4	593	607	-	17.0411	1.15e-06	0.0842	CCCCATGCCACGTGC
AT5G25390	SHN3	ERF	AvNAC6	757	777	-	13.9565	1.15e-06	0.0167	GCCTCCGAAGCTTCGGCCGTC
AT3G24050	GATA1	GATA	AvNAC23	591	605	+	16.6912	1.16e-06	0.0422	ggggtggtggtgggg
AT1G72360	ERF73	ERF	AvNAC41	496	516	+	15.9688	1.16e-06	0.0839	gtttagccgccgccttggagg
AT4G38000	DOF4.7	Dof	AvNAC59	663	690	-	16.0625	1.16e-06	0.00781	ATTTCTCTCTTTCTTTTTCTTTTTTTTT
AT5G18450	DREB2G	ERF	AvNAC41	711	725	+	16.6875	1.16e-06	0.0699	ggtgttggtggtggt
AT1G03800	ERF10	ERF	AvNAC41	492	512	+	16.2031	1.16e-06	0.0843	ttccgtttagccgccgccttg
AT1G02230	NAC004	NAC	AvNAC2	740	753	+	17.2031	1.17e-06	0.135	cttccttaacaagt
AT1G75490	DREB2D	ERF	AvNAC58	465	479	+	16.6719	1.17e-06	0.0901	acatctccaccgtct
AT3G50410	OBP1	Dof	AvNAC35	796	816	+	15.1562	1.17e-06	0.0115	tgactctttttcttccttttt
AT1G51700	DOF1	Dof	AvNAC8	94	114	+	15.1562	1.18e-06	0.0135	ccacagaaaaagtaaatggaa
AT4G38910	BPC5	BBR-BPC	AvNAC20	157	186	-	-25.4937	1.18e-06	0.00115	AGAGAGAGAGAGAGAGATTAGTCATGATAA
AT3G46090	ZAT7	C2H2	AvNAC65	813	825	-	13.3085	1.18e-06	0.0863	CTTGAGTGTACTG
AT3G46090	ZAT7	C2H2	AvNAC71	964	976	+	13.3085	1.18e-06	0.0863	cttgagtgtactg
AT1G44830	AT1G44830	ERF	AvNAC41	713	727	-	16.6406	1.18e-06	0.0704	TCACCACCACCAACA
AT2G33710	ERF112	ERF	AvNAC64	758	772	-	16.3594	1.18e-06	0.0575	GTGACGCCGCCGGCG
AT1G64620	AT1G64620	Dof	AvNAC48	715	733	-	14.9688	1.18e-06	0.0212	AAAAGAGAAAAAGGAAGAA
AT4G38910	BPC5	BBR-BPC	AvNAC48	346	375	-	-25.519	1.19e-06	0.00115	AAAAAAAGAGAGAAAAAAAGTGAATGACGC
AT5G51190	ERF105	ERF	AvNAC64	757	771	+	16.25	1.19e-06	0.0793	ccgccggcggcgtca
AT2G27300	NTL8	NAC	AvNAC16	104	122	-	16.7656	1.19e-06	0.0857	TTTTCTTCTTTGTGAAGCA
AT5G53950	CUC2	NAC	AvNAC38	609	627	+	16.9531	1.19e-06	0.0819	cgtgaagtccaagctaccc
AT5G66940	AT5G66940	Dof	AvNAC37	681	709	-	16.0781	1.19e-06	0.00599	GTTTATAAATTTTTCCCTTTTTTTTTTTT
AT5G17430	BBM	AP2	AvNAC46	643	662	+	16.519	1.19e-06	0.00137	aaaaaagaagaagggaaaag
AT5G18270	ANAC087	NAC	AvNAC69	565	583	+	17.0625	1.19e-06	0.103	ttacttgttgaagacgcca
AT2G01570	RGA1	GRAS	AvNAC9	626	645	-	16.0286	1.2e-06	0.00274	AAGGGAGAGAGAGAGAGAGA
AT5G02460	AT5G02460	Dof	AvNAC15	521	541	+	16.0156	1.2e-06	0.00745	aaaaaagaagaagaagaaaac
AT2G01930	BPC1	BBR-BPC	AvNAC39	670	693	-	10.4688	1.2e-06	0.00117	CCTCCAGAGAGAGAGAGAGAGAGA
AT2G45660	AGL20	MIKC_MADS	AvNAC39	711	731	-	16.2899	1.21e-06	0.00117	CTTCACTGTTTTTCTTCTTCT
AT5G25190	ERF003	ERF	AvNAC41	710	728	+	16.2188	1.21e-06	0.0425	tggtgttggtggtggtgat
AT3G17730	NAC057	NAC	AvNAC15	639	655	-	16.9219	1.21e-06	0.0873	TGCTTGCTTGACACGGA
AT3G50700	IDD2	C2H2	AvNAC45	794	808	+	17	1.21e-06	0.172	cgcaagccgacaaaa
AT1G64620	AT1G64620	Dof	AvNAC25	699	717	-	14.9531	1.22e-06	0.0212	ATTAGAGAAAAAGGGAAAA
AT1G34180	NAC016	NAC	AvNAC15	639	653	-	17.1719	1.22e-06	0.0653	CTTGCTTGACACGGA
AT5G25390	SHN3	ERF	AvNAC27	372	392	+	13.8406	1.22e-06	0.0167	tctgccacctcaatcatcgcc
AT2G46680	ATHB-7	HD-ZIP	AvNAC48	668	680	+	16.375	1.22e-06	0.107	tcaatgattgacc
AT2G44745	WRKY12	WRKY	AvNAC66	735	744	-	16.3419	1.22e-06	0.18	CCGTTGACCA
AT5G42520	BPC6	BBR-BPC	AvNAC11	645	665	+	10.3562	1.23e-06	0.00145	aaacgcgtctctctctctctc
AT2G45660	AGL20	MIKC_MADS	AvNAC60	589	609	+	16.2754	1.23e-06	0.00117	tctctctctctctctctctaa
AT2G45660	AGL20	MIKC_MADS	AvNAC35	800	820	+	16.2754	1.23e-06	0.00117	tctttttcttcctttttttcc
AT2G45660	AGL20	MIKC_MADS	AvNAC26	977	997	+	16.2754	1.23e-06	0.00117	tctctctctctctctctctaa
AT5G62940	HCA2	Dof	AvNAC57	635	655	-	15.3438	1.23e-06	0.0107	AAAATAAGAAAAAAGAAAAAA
AT1G72050	TFIIIA	C2H2	AvNAC22	487	505	-	15.9244	1.23e-06	0.00957	CCCCCCCCCCCACCCCCAA
AT4G36930	SPT	bHLH	AvNAC4	593	601	-	15.3684	1.24e-06	0.121	GCCACGTGC
AT5G17430	BBM	AP2	AvNAC56	586	605	-	16.481	1.24e-06	0.00141	AAAAAAAAGAAAAGAAAAAA
AT3G48430	REF6	C2H2	AvNAC73	600	611	-	17.1644	1.24e-06	0.0799	GAAAACAGAGGA
AT1G69570	AT1G69570	Dof	AvNAC55	841	867	-	16.2344	1.24e-06	0.00634	AAATGACTTTTTCTTTTCTTTTCTTAT
AT2G45660	AGL20	MIKC_MADS	AvNAC19	147	167	+	16.2609	1.25e-06	0.00118	tttcttcttcttttttctctc
AT4G36160	NAC076	NAC	AvNAC66	608	622	-	16.2656	1.25e-06	0.0585	CTTGCACCCCAAGCT
AT3G16770	RAP2-3	ERF	AvNAC41	502	509	+	16.6346	1.25e-06	0.184	ccgccgcc
AT1G71450	ERF021	ERF	AvNAC64	752	771	+	16.0781	1.26e-06	0.0227	ctgttccgccggcggcgtca
AT1G53170	ERF8	ERF	AvNAC41	495	509	+	16.4531	1.26e-06	0.092	cgtttagccgccgcc
AT1G69570	AT1G69570	Dof	AvNAC54	697	723	-	16.2188	1.26e-06	0.00634	GAACTTCTTTTTTTTTTTTTTTTTTTT
AT2G20110	AT2G20110	CPP	AvNAC16	507	521	-	15.9118	1.26e-06	0.0372	TTTTAAATTTTAAAA
AT3G47500	CDF3	Dof	AvNAC25	692	710	-	15.6562	1.26e-06	0.0295	AAAAAGGGAAAAGGAAAAG
AT2G45660	AGL20	MIKC_MADS	AvNAC57	636	656	+	16.2464	1.27e-06	0.00119	tttttcttttttcttattttt
AT5G42520	BPC6	BBR-BPC	AvNAC71	199	219	-	10.2603	1.27e-06	0.00149	TACTATCTCTCTCTTTTTTTA
AT2G01930	BPC1	BBR-BPC	AvNAC20	162	185	-	10.3281	1.27e-06	0.00123	GAGAGAGAGAGAGAGATTAGTCAT
AT5G18560	PUCHI	ERF	AvNAC64	758	772	-	16.4844	1.28e-06	0.113	GTGACGCCGCCGGCG
AT5G25190	ERF003	ERF	AvNAC23	586	604	+	16.125	1.28e-06	0.0425	agaagggggtggtggtggg
AT2G30340	LBD13	LBD	AvNAC64	761	777	-	16.4531	1.28e-06	0.0932	GGCCGGTGACGCCGCCG
AT2G01570	RGA1	GRAS	AvNAC19	158	177	-	15.9571	1.28e-06	0.00289	AAGAAAAGGAGAGAGAAAAA
AT3G10500	NAC053	NAC	AvNAC9	495	511	-	16.9062	1.28e-06	0.093	TTGCTTGGACGTCAAGT
AT1G69690	TCP15	TCP	AvNAC58	612	624	+	16.7969	1.28e-06	0.0625	ctgtgggcccaat
AT3G17730	NAC057	NAC	AvNAC15	639	655	+	16.8594	1.29e-06	0.0873	tccgtgtcaagcaagca
AT1G44830	AT1G44830	ERF	AvNAC58	465	479	+	16.4844	1.29e-06	0.0704	acatctccaccgtct
AT5G38860	BIM3	bHLH	AvNAC4	577	594	-	16.6164	1.29e-06	0.12	GCCCCGATCTCACGTGAT
AT1G65620	AS2	LBD	AvNAC64	749	769	-	15.8438	1.29e-06	0.0374	ACGCCGCCGGCGGAACAGCCT
AT5G17430	BBM	AP2	AvNAC32	902	921	-	16.4304	1.3e-06	0.00147	GAAAAAAAAAGGGAAAAAAG
AT5G08520	AT5G08520	MYB	AvNAC32	867	879	-	16	1.3e-06	0.188	TATAAGGATAAGG
AT3G45610	DOF6	Dof	AvNAC37	679	697	-	15.2656	1.3e-06	0.03	TTCCCTTTTTTTTTTTTTT
AT1G76890	GT2	Trihelix	AvNAC43	856	869	-	14.7656	1.3e-06	0.178	TTATTTACCGTAGG
AT2G01570	RGA1	GRAS	AvNAC69	979	998	+	15.9429	1.3e-06	0.00289	gagaagaaaagaaaggagaa
AT2G46770	NST1	NAC	AvNAC41	747	763	-	16.4375	1.31e-06	0.0918	TAACGTGAAATAGAAGG
AT3G12130	AT3G12130	C3H	AvNAC9	834	847	-	13.8125	1.31e-06	0.107	GAGGAAAAAGGAAA
AT5G45300	BMY2	BES1	AvNAC69	666	680	-	16.8906	1.31e-06	0.0758	TCCCACGTGTGGGTG
AT5G42520	BPC6	BBR-BPC	AvNAC59	670	690	-	10.1781	1.31e-06	0.00152	ATTTCTCTCTTTCTTTTTCTT
AT5G17430	BBM	AP2	AvNAC48	714	733	-	16.4177	1.31e-06	0.00147	AAAAGAGAAAAAGGAAGAAA
AT1G65910	NAC028	NAC	AvNAC66	610	625	+	16.7031	1.31e-06	0.081	cttggggtgcaagtca
AT4G21030	DOF4.2	Dof	AvNAC48	713	731	-	15.875	1.31e-06	0.0303	AAGAGAAAAAGGAAGAAAG
AT4G36160	NAC076	NAC	AvNAC67	861	875	-	16.2188	1.32e-06	0.0585	CTTGCAGAAGAAGCA
AT2G45660	AGL20	MIKC_MADS	AvNAC23	728	748	+	16.2029	1.33e-06	0.00124	ctctgccttctctctcctttc
AT2G28810	AT2G28810	Dof	AvNAC47	635	655	-	15.5	1.33e-06	0.0153	TGTTTTTTTTTCCTCTTTTTT
AT5G17430	BBM	AP2	AvNAC3	653	672	-	16.4051	1.33e-06	0.00148	AGGAAGGAAAAAAAAAAAAA
AT2G40340	DREB2C	ERF	AvNAC6	757	777	+	15.4412	1.33e-06	0.0275	gacggccgaagcttcggaggc
AT4G27950	CRF4	ERF	AvNAC64	752	772	-	15.0147	1.33e-06	0.0321	GTGACGCCGCCGGCGGAACAG
AT3G50410	OBP1	Dof	AvNAC47	636	656	-	15.0625	1.34e-06	0.0117	CTGTTTTTTTTTCCTCTTTTT
AT3G15210	ERF4	ERF	AvNAC41	499	513	+	16.25	1.34e-06	0.195	tagccgccgccttgg
AT1G28160	AT1G28160	ERF	AvNAC64	761	775	+	16.2031	1.34e-06	0.0652	cggcggcgtcaccgg
AT3G28910	MYB30	MYB	AvNAC7	708	722	+	16.1094	1.34e-06	0.096	cccccaacctcttcc
AT5G42520	BPC6	BBR-BPC	AvNAC5	849	869	+	10.1096	1.34e-06	0.00155	ttgattctctctctatttttc
AT4G38910	BPC5	BBR-BPC	AvNAC19	155	184	-	-26.0886	1.34e-06	0.0013	AGAAAGAAAGAAAAGGAGAGAGAAAAAAGA
AT2G45660	AGL20	MIKC_MADS	AvNAC71	939	959	+	16.1884	1.35e-06	0.00125	tttttctatctttctctctca
AT5G66940	AT5G66940	Dof	AvNAC17	904	932	-	15.9531	1.35e-06	0.0065	TTCTTTTCTTCTTCTTCTTTCTGATTTCT
AT4G38910	BPC5	BBR-BPC	AvNAC11	716	745	-	-26.1392	1.36e-06	0.0013	GAAAAGATGGAGAGATGGAGAGAGGAAAGT
AT2G01570	RGA1	GRAS	AvNAC20	178	197	-	15.9	1.36e-06	0.00291	AACAAGGAGAGAGAGAGAGA
AT5G43410	ERF096	ERF	AvNAC64	760	769	-	15.5639	1.36e-06	0.0988	ACGCCGCCGG
AT5G17430	BBM	AP2	AvNAC41	776	795	-	16.3797	1.36e-06	0.0015	GGGGAAGTGAGAGAGAAAAA
AT5G62940	HCA2	Dof	AvNAC58	979	999	+	15.2656	1.36e-06	0.011	ccaaggagaaaaaaggaaaaa
AT5G62380	NAC101	NAC	AvNAC15	638	658	+	16.6562	1.36e-06	0.0743	ttccgtgtcaagcaagcatcc
AT3G50410	OBP1	Dof	AvNAC38	871	891	+	15.0469	1.36e-06	0.0117	acttttttttttttcctttta
AT2G45660	AGL20	MIKC_MADS	AvNAC42	828	848	+	16.1739	1.37e-06	0.00126	ttttcttttctcccttccttc
AT2G01930	BPC1	BBR-BPC	AvNAC48	349	372	-	10.1406	1.37e-06	0.00131	AAAAGAGAGAAAAAAAGTGAATGA
AT5G25390	SHN3	ERF	AvNAC68	738	758	-	13.5942	1.37e-06	0.0167	ACCACAGCCTCCTCCGGTTCA
AT2G24260	bHLH66	bHLH	AvNAC4	592	601	+	15.0632	1.38e-06	0.101	ggcacgtggc
AT2G24260	bHLH66	bHLH	AvNAC4	592	601	-	15.0632	1.38e-06	0.101	GCCACGTGCC
AT1G18330	RVE7	MYB_related	AvNAC9	78	89	+	16.0156	1.38e-06	0.114	aaaaatatctta
AT2G01930	BPC1	BBR-BPC	AvNAC65	651	674	-	10.125	1.38e-06	0.00131	GAGAGAGACGGAGAGATAGCAAGA
AT1G34190	NAC017	NAC	AvNAC15	635	653	+	17.1719	1.38e-06	0.0633	gatttccgtgtcaagcaag
AT5G65130	ERF057	ERF	AvNAC64	761	775	-	16.0469	1.39e-06	0.0548	CCGGTGACGCCGCCG
AT1G28370	ERF11	ERF	AvNAC41	496	510	+	16.1562	1.39e-06	0.102	gtttagccgccgcct
AT1G30210	TCP24	TCP	AvNAC5	540	551	-	17.375	1.39e-06	0.204	GTGGGGACCGCA
AT5G25390	SHN3	ERF	AvNAC64	753	773	+	13.5652	1.39e-06	0.0167	tgttccgccggcggcgtcacc
AT2G01570	RGA1	GRAS	AvNAC29	743	762	+	15.8714	1.39e-06	0.00291	tagagagagacaaaaagtag
AT2G01570	RGA1	GRAS	AvNAC23	764	783	-	15.8714	1.39e-06	0.00291	GAGAGAGAGAGAGACAGGGA
AT5G66940	AT5G66940	Dof	AvNAC38	769	797	-	15.9219	1.39e-06	0.0065	TTCTCCTCTCCTTCCACTTTTTAAACCAT
AT4G33280	AT4G33280	B3	AvNAC39	420	440	+	9.80882	1.4e-06	0.198	attcagtttttgactgaaaaa
AT2G01930	BPC1	BBR-BPC	AvNAC59	670	693	+	10.0938	1.4e-06	0.00132	aagaaaaagaaagagagaaattta
AT4G28140	ERF054	ERF	AvNAC64	762	781	+	16.5	1.4e-06	0.0406	ggcggcgtcaccggccgtca
AT3G13810	IDD11	C2H2	AvNAC23	644	664	+	16.0781	1.4e-06	0.0969	cttctctttttgtcctcttat
AT1G22810	AT1G22810	ERF	AvNAC64	756	770	-	16.4531	1.4e-06	0.051	GACGCCGCCGGCGGA
AT2G17950	WUS	WOX	AvNAC17	382	392	+	16.5696	1.4e-06	0.0974	tcaatcattca
AT2G45660	AGL20	MIKC_MADS	AvNAC9	834	854	+	16.1449	1.41e-06	0.00129	tttcctttttcctctcttcgc
AT1G72010	TCP22	TCP	AvNAC58	612	624	+	16.7031	1.41e-06	0.101	ctgtgggcccaat
AT2G01570	RGA1	GRAS	AvNAC60	589	608	-	15.8571	1.41e-06	0.00291	TAGAGAGAGAGAGAGAGAGA
AT2G01570	RGA1	GRAS	AvNAC26	977	996	-	15.8571	1.41e-06	0.00291	TAGAGAGAGAGAGAGAGAGA
AT1G71450	ERF021	ERF	AvNAC68	743	762	-	15.8906	1.42e-06	0.0228	GAGCACCACAGCCTCCTCCG
AT5G62940	HCA2	Dof	AvNAC62	440	460	+	15.2344	1.42e-06	0.011	aaaataaaaaaaaagtagaat
AT2G31230	ERF15	ERF	AvNAC64	760	774	-	16.1406	1.42e-06	0.0762	CGGTGACGCCGCCGG
AT4G38910	BPC5	BBR-BPC	AvNAC48	709	738	-	-26.3924	1.43e-06	0.00136	TGAGTAAAAGAGAAAAAGGAAGAAAGAGGT
AT2G24430	NAC038	NAC	AvNAC69	565	582	+	16.4219	1.43e-06	0.208	ttacttgttgaagacgcc
AT4G38000	DOF4.7	Dof	AvNAC38	775	802	-	15.8438	1.43e-06	0.00918	AATTCTTCTCCTCTCCTTCCACTTTTTA
AT1G34190	NAC017	NAC	AvNAC66	610	628	-	17.0938	1.43e-06	0.0633	GAGTGACTTGCACCCCAAG
AT2G45660	AGL20	MIKC_MADS	AvNAC10	504	524	+	16.1304	1.43e-06	0.0013	ctcttttcttcttcttttttt
AT1G78080	RAP2.4	ERF	AvNAC31	656	665	+	14.7263	1.43e-06	0.21	cgccgacccg
AT1G49480	RTV1	B3	AvNAC50	190	204	+	16.2353	1.44e-06	0.00722	aaaaaaaaaaaaaga
AT1G49480	RTV1	B3	AvNAC57	343	357	-	16.2353	1.44e-06	0.00722	AAAAAAAAAAAAAGA
AT1G49480	RTV1	B3	AvNAC54	704	718	+	16.2353	1.44e-06	0.00722	aaaaaaaaaaaaaga
AT5G18450	DREB2G	ERF	AvNAC51	752	766	-	16.3438	1.44e-06	0.0699	GTCATCGGCGGTGGT
AT5G66300	NAC105	NAC	AvNAC38	609	624	+	16.7031	1.45e-06	0.105	cgtgaagtccaagcta
AT1G44830	AT1G44830	ERF	AvNAC51	747	761	+	16.2812	1.45e-06	0.0704	ctagaaccaccgccg
AT3G50410	OBP1	Dof	AvNAC45	87	107	+	15	1.45e-06	0.0118	cttcttctttattttcttttg
AT3G04060	NAC046	NAC	AvNAC9	493	513	+	16.6406	1.46e-06	0.066	aaacttgacgtccaagcaacc
AT5G17430	BBM	AP2	AvNAC48	361	380	-	16.3038	1.46e-06	0.0016	TTAAAAAAAAAAGAGAGAAA
AT5G66940	AT5G66940	Dof	AvNAC59	666	694	-	15.875	1.46e-06	0.0065	TTAAATTTCTCTCTTTCTTTTTCTTTTTT
AT3G45610	DOF6	Dof	AvNAC38	868	886	+	15.1719	1.47e-06	0.03	gttacttttttttttttcc
AT1G72050	TFIIIA	C2H2	AvNAC39	695	713	-	15.6303	1.47e-06	0.0107	TCTTCTTCTCCTTCTCCTT
AT2G45660	AGL20	MIKC_MADS	AvNAC29	50	70	-	16.1014	1.48e-06	0.00133	GCTCTTCTTTCTTTTTTTTCT
AT5G66940	AT5G66940	Dof	AvNAC22	410	438	+	15.8594	1.48e-06	0.0065	ttatttctttcttcttcttttttttgaca
AT1G20640	AT1G20640	Nin-like	AvNAC52	23	37	-	15.8824	1.49e-06	0.0725	GGTGCAGCAGCCATG
AT5G62470	MYB96	MYB	AvNAC54	137	154	+	16.1562	1.49e-06	0.0473	tttggggggtgggggggg
AT4G36160	NAC076	NAC	AvNAC15	641	655	+	16.1094	1.49e-06	0.0585	cgtgtcaagcaagca
AT2G01930	BPC1	BBR-BPC	AvNAC54	891	914	-	9.92188	1.49e-06	0.0014	AAGACAGGGAGAGAGGTAAAAGAG
AT5G46590	NAC096	NAC	AvNAC9	496	511	+	16.6875	1.5e-06	0.109	cttgacgtccaagcaa
AT5G02460	AT5G02460	Dof	AvNAC21	537	557	+	15.8125	1.5e-06	0.00886	aaaaaaggaaaaaaaataata
AT2G45660	AGL20	MIKC_MADS	AvNAC35	801	821	+	16.087	1.5e-06	0.00133	ctttttcttcctttttttcct
AT2G45660	AGL20	MIKC_MADS	AvNAC34	874	894	+	16.087	1.5e-06	0.00133	ttttttcttgtttcttcttcc
AT3G12130	AT3G12130	C3H	AvNAC25	701	714	-	13.7656	1.5e-06	0.107	AGAGAAAAAGGGAA
AT5G53950	CUC2	NAC	AvNAC15	641	659	+	16.6562	1.5e-06	0.0819	cgtgtcaagcaagcatcca
AT1G75490	DREB2D	ERF	AvNAC51	747	761	+	16.2812	1.5e-06	0.0901	ctagaaccaccgccg
AT5G65130	ERF057	ERF	AvNAC23	592	606	-	15.9062	1.5e-06	0.0548	ACCCCACCACCACCC
AT4G38910	BPC5	BBR-BPC	AvNAC19	354	383	-	-26.6456	1.51e-06	0.00143	AAAGAGAGAAAGGAAGAAAAGAAGAAACTG
AT5G17430	BBM	AP2	AvNAC23	636	655	-	16.2658	1.51e-06	0.00164	CAAAAAGAGAAGGAAAAAAG
AT3G46070	AT3G46070	C2H2	AvNAC17	767	781	+	15.4795	1.51e-06	0.0857	ccttcctcactcacg
AT5G62470	MYB96	MYB	AvNAC41	710	727	+	16.1406	1.51e-06	0.0473	tggtgttggtggtggtga
AT2G01570	RGA1	GRAS	AvNAC41	772	791	-	15.7857	1.51e-06	0.00307	AAGTGAGAGAGAAAAAAAAG
AT1G51700	DOF1	Dof	AvNAC27	225	245	+	14.9688	1.52e-06	0.0142	aagtgcaaaaagaaaaaaaaa
AT2G45660	AGL20	MIKC_MADS	AvNAC14	977	997	-	16.0725	1.52e-06	0.00135	TCTTTGTTTCTTTGTTTCTTT
AT4G21030	DOF4.2	Dof	AvNAC4	272	290	-	15.75	1.52e-06	0.0303	CGAAAAAAAAGGAAAAAAA
AT5G49300	GATA16	GATA	AvNAC28	839	865	+	7.4023	1.52e-06	0.0731	caatgtaattatcatgattatcttcaa
AT2G46680	ATHB-7	HD-ZIP	AvNAC17	380	392	-	16.2188	1.52e-06	0.107	TGAATGATTGATT
AT1G32870	NAC13	NAC	AvNAC9	496	511	+	16.8438	1.53e-06	0.0951	cttgacgtccaagcaa
AT5G23280	TCP21	TCP	AvNAC57	584	594	+	16.4062	1.53e-06	0.0679	gtgggcaccac
AT2G01930	BPC1	BBR-BPC	AvNAC7	841	864	-	9.85938	1.53e-06	0.00142	ATGGAAGAGAGAAAAACAGAGGAA
AT2G01930	BPC1	BBR-BPC	AvNAC71	195	218	+	9.85938	1.53e-06	0.00142	gatataaaaaaagagagagatagt
AT1G54330	NAC020	NAC	AvNAC69	563	583	-	16.4062	1.53e-06	0.0731	TGGCGTCTTCAACAAGTAAAT
AT1G74650	MYB31	MYB	AvNAC57	659	673	-	16.0938	1.54e-06	0.0583	CCCCCCACACCCACC
AT2G01930	BPC1	BBR-BPC	AvNAC60	597	620	-	9.84375	1.54e-06	0.00142	TGGAGAATGTGTTAGAGAGAGAGA
AT3G55370	OBP3	Dof	AvNAC39	457	477	-	15.6719	1.54e-06	0.00763	GCACCTTTTTTTTTTTTTTTC
AT4G01680	MYB55	MYB	AvNAC26	635	648	+	16.2812	1.54e-06	0.0477	ccacccccaccacg
AT5G67190	ERF010	ERF	AvNAC19	982	996	-	16.6562	1.54e-06	0.181	CTTCTGCCGCCGACC
AT5G03150	JKD	C2H2	AvNAC45	794	813	-	16.5	1.56e-06	0.111	GGGTATTTTGTCGGCTTGCG
AT5G45300	BMY2	BES1	AvNAC5	590	604	-	16.6094	1.56e-06	0.0758	CGACACGTGTGACTC
AT5G62000	ARF2	ARF	AvNAC45	798	807	+	13.5625	1.56e-06	0.227	agccgacaaa
AT5G17430	BBM	AP2	AvNAC15	183	202	+	16.2278	1.56e-06	0.00168	agaaaagaaaagaatagaca
AT3G15170	CUC1	NAC	AvNAC15	638	653	-	16.5781	1.56e-06	0.139	CTTGCTTGACACGGAA
AT5G42520	BPC6	BBR-BPC	AvNAC7	842	862	+	9.69863	1.56e-06	0.00178	tcctctgtttttctctcttcc
AT3G23250	MYB15	MYB	AvNAC15	751	771	+	15.9062	1.56e-06	0.0706	tctcaatatcaacaccaaccc
AT1G46768	RAP2.1	ERF	AvNAC19	981	993	+	16.7812	1.57e-06	0.229	aggtcggcggcag
AT2G45660	AGL20	MIKC_MADS	AvNAC54	695	715	-	16.0435	1.57e-06	0.00138	TTTTTTTTTTTTTTTTTTTGA
AT2G02080	IDD4	C2H2	AvNAC46	707	723	-	16.5312	1.57e-06	0.111	ATGAAAAAGACAAAAAA
AT4G36780	BEH2	BES1	AvNAC69	670	680	-	17.0625	1.57e-06	0.155	TCCCACGTGTG
AT2G31230	ERF15	ERF	AvNAC41	497	511	+	15.9688	1.57e-06	0.0762	tttagccgccgcctt
AT5G42520	BPC6	BBR-BPC	AvNAC39	735	755	-	9.68493	1.57e-06	0.00178	GTCTTATAGTCTCTCTCTCTC
AT2G01570	RGA1	GRAS	AvNAC48	355	374	-	15.7429	1.58e-06	0.00315	AAAAAAGAGAGAAAAAAAGT
AT1G69570	AT1G69570	Dof	AvNAC59	662	688	-	15.9688	1.58e-06	0.00748	TTCTCTCTTTCTTTTTCTTTTTTTTTA
AT4G38910	BPC5	BBR-BPC	AvNAC11	714	743	-	-26.8861	1.58e-06	0.00149	AAAGATGGAGAGATGGAGAGAGGAAAGTAG
AT5G10140	FLC	MIKC_MADS	AvNAC25	316	336	-	16.1029	1.58e-06	0.222	TCCTGCCAGAAAAGGAAAAAG
AT4G38000	DOF4.7	Dof	AvNAC47	637	664	-	15.7344	1.58e-06	0.00958	TTTTCTTGCTGTTTTTTTTTCCTCTTTT
AT2G40340	DREB2C	ERF	AvNAC64	750	770	+	15.1176	1.59e-06	0.0284	ggctgttccgccggcggcgtc
AT5G25190	ERF003	ERF	AvNAC64	759	777	-	15.75	1.59e-06	0.0425	GGCCGGTGACGCCGCCGGC
AT3G49690	MYB84	MYB	AvNAC71	762	774	+	14.3797	1.59e-06	0.139	aggtggttggttg
AT3G55370	OBP3	Dof	AvNAC25	693	713	+	15.6406	1.59e-06	0.00763	ttttccttttccctttttctc
AT5G62380	NAC101	NAC	AvNAC9	491	511	-	16.4375	1.6e-06	0.0743	TTGCTTGGACGTCAAGTTTGG
AT5G17430	BBM	AP2	AvNAC23	738	757	-	16.2025	1.6e-06	0.00171	AAGAAGGTGGAAAGGAGAGA
AT2G01930	BPC1	BBR-BPC	AvNAC9	650	673	-	9.75	1.6e-06	0.00146	AAGAGAGAAAGAAATAAAAAAGAA
AT1G43160	RAP2.6	ERF	AvNAC64	761	775	+	15.8594	1.6e-06	0.0792	cggcggcgtcaccgg
AT1G49480	RTV1	B3	AvNAC39	456	470	+	16.1176	1.6e-06	0.00752	agaaaaaaaaaaaaa
AT1G49480	RTV1	B3	AvNAC57	345	359	-	16.1176	1.6e-06	0.00752	AGAAAAAAAAAAAAA
AT2G20570	GPRI1	G2-like	AvNAC55	110	119	+	14.9231	1.6e-06	0.195	gagaatctgt
AT1G74650	MYB31	MYB	AvNAC71	767	781	-	16.0469	1.6e-06	0.0583	AACCAACCAACCAAC
AT4G18890	BEH3	BES1	AvNAC69	669	679	-	17.0312	1.6e-06	0.117	CCCACGTGTGG
AT3G61120	AGL13	MIKC_MADS	AvNAC13	253	270	+	16.5147	1.61e-06	0.22	tttcttaaaaaagaaaaa
AT5G47230	ERF5	ERF	AvNAC64	758	772	-	15.5625	1.61e-06	0.0586	GTGACGCCGCCGGCG
AT5G28770	BZO2H3	bZIP	AvNAC26	643	654	-	15.7979	1.61e-06	0.197	CTCTGACGTGGT
AT4G38910	BPC5	BBR-BPC	AvNAC34	85	114	-	-26.962	1.61e-06	0.0015	AGAAATTGATACAAATAAAATGAGAGAGAG
AT1G18330	RVE7	MYB_related	AvNAC7	372	383	-	15.9219	1.61e-06	0.114	GAAAATATCTTG
AT4G01720	WRKY47	WRKY	AvNAC66	731	749	-	16.0781	1.61e-06	0.234	CCCCACCGTTGACCAAACC
AT1G72740	AT1G72740	MYB_related	AvNAC24	801	815	+	16.6765	1.62e-06	0.118	accaaaccctaatta
AT1G43160	RAP2.6	ERF	AvNAC41	496	510	-	15.8281	1.63e-06	0.0792	AGGCGGCGGCTAAAC
AT5G51190	ERF105	ERF	AvNAC41	497	511	-	15.6094	1.63e-06	0.0793	AAGGCGGCGGCTAAA
AT1G72050	TFIIIA	C2H2	AvNAC23	712	730	+	15.4622	1.63e-06	0.0107	tctcctctccctgttcctc
AT5G17430	BBM	AP2	AvNAC15	178	197	+	16.1772	1.63e-06	0.00173	aaaaaagaaaagaaaagaat
AT1G32510	NAC011	NAC	AvNAC21	46	66	-	16.0588	1.64e-06	0.0791	TTTGCTTGAAAATGAAGAAAA
AT1G68550	CRF10	ERF	AvNAC41	496	510	+	15.75	1.65e-06	0.123	gtttagccgccgcct
AT1G51700	DOF1	Dof	AvNAC9	829	849	-	14.9062	1.65e-06	0.0142	GAGAGGAAAAAGGAAAGCAAG
AT5G38860	BIM3	bHLH	AvNAC4	592	609	-	16.1781	1.65e-06	0.12	GGCCCCATGCCACGTGCC
AT5G26170	WRKY50	WRKY	AvNAC13	659	671	-	16.4062	1.65e-06	0.151	TTTTGACTTTTTC
AT2G44840	ERF13	ERF	AvNAC41	500	514	+	16.6562	1.65e-06	0.0934	agccgccgccttgga
AT4G18390	TCP2	TCP	AvNAC58	614	623	+	15.0319	1.65e-06	0.0772	gtgggcccaa
AT4G18390	TCP2	TCP	AvNAC58	614	623	-	15.0319	1.65e-06	0.0772	TTGGGCCCAC
AT5G62470	MYB96	MYB	AvNAC71	764	781	+	16.0312	1.66e-06	0.0473	gtggttggttggttggtt
AT3G47500	CDF3	Dof	AvNAC60	105	123	+	15.4219	1.66e-06	0.033	taaaagaaaaaaggaaaaa
AT1G72050	TFIIIA	C2H2	AvNAC39	700	718	-	15.437	1.66e-06	0.0107	CTTCTTCTTCTTCTCCTTC
AT2G45660	AGL20	MIKC_MADS	AvNAC23	488	508	-	15.9855	1.66e-06	0.00144	TTTTTCTTTTTTCTTATTTCC
AT2G45660	AGL20	MIKC_MADS	AvNAC37	677	697	-	15.9855	1.66e-06	0.00144	TTCCCTTTTTTTTTTTTTTTA
AT5G62940	HCA2	Dof	AvNAC48	419	439	-	15.1094	1.67e-06	0.0119	AAAAGAGAAAAAAAGTGAATG
AT1G65910	NAC028	NAC	AvNAC9	496	511	+	16.4688	1.67e-06	0.081	cttgacgtccaagcaa
AT2G01930	BPC1	BBR-BPC	AvNAC54	889	912	-	9.64062	1.67e-06	0.00152	GACAGGGAGAGAGGTAAAAGAGGT
AT1G69570	AT1G69570	Dof	AvNAC48	362	388	+	15.9062	1.67e-06	0.00748	ttctctcttttttttttaaatttttta
AT1G69570	AT1G69570	Dof	AvNAC47	646	672	-	15.9062	1.67e-06	0.00748	TTATTTCTTTTTCTTGCTGTTTTTTTT
AT5G02460	AT5G02460	Dof	AvNAC22	412	432	-	15.7031	1.68e-06	0.00952	AAAAAAGAAGAAGAAAGAAAT
AT5G66940	AT5G66940	Dof	AvNAC48	713	741	+	15.7344	1.68e-06	0.00712	ctttcttcctttttctcttttactcataa
AT4G38000	DOF4.7	Dof	AvNAC19	154	181	+	15.6719	1.68e-06	0.00958	ttcttttttctctctccttttctttctt
AT1G51700	DOF1	Dof	AvNAC58	263	283	+	14.8906	1.68e-06	0.0142	taaaaaaaaaagcaaagaaga
AT5G64750	ABR1	ERF	AvNAC64	755	773	-	15.8438	1.68e-06	0.0808	GGTGACGCCGCCGGCGGAA
AT1G02250	NAC005	NAC	AvNAC9	493	511	-	16.5	1.69e-06	0.124	TTGCTTGGACGTCAAGTTT
AT2G01570	RGA1	GRAS	AvNAC3	548	567	-	15.6714	1.69e-06	0.00332	GAGAGAAAGACAGATGGGAG
AT1G13300	HRS1	G2-like	AvNAC10	294	308	-	15.4844	1.69e-06	0.242	AAAATGGAAGATTCT
AT2G40260	AT2G40260	G2-like	AvNAC32	706	720	+	13.9375	1.69e-06	0.236	ttaaaaaattctttt
AT2G28810	AT2G28810	Dof	AvNAC48	421	441	+	15.2969	1.69e-06	0.0178	ttcactttttttctctttttt
AT5G53950	CUC2	NAC	AvNAC9	496	514	+	16.5	1.69e-06	0.0819	cttgacgtccaagcaaccg
AT3G20310	ERF7	ERF	AvNAC64	757	777	+	15.6562	1.69e-06	0.0613	ccgccggcggcgtcaccggcc
AT1G72050	TFIIIA	C2H2	AvNAC22	501	519	-	15.395	1.7e-06	0.0107	CCTCTTCCCCCCCGCCCCC
AT3G10490	NAC052	NAC	AvNAC15	637	656	+	16.3288	1.7e-06	0.0793	tttccgtgtcaagcaagcat
AT1G29160	AT1G29160	Dof	AvNAC9	832	852	-	15.1875	1.7e-06	0.0236	GAAGAGAGGAAAAAGGAAAGC
AT4G38000	DOF4.7	Dof	AvNAC19	357	384	+	15.6562	1.71e-06	0.00958	tttcttcttttcttcctttctctctttg
AT5G08330	TCP11	TCP	AvNAC71	695	708	+	16.3594	1.71e-06	0.0655	agtgggaccccttt
AT2G01570	RGA1	GRAS	AvNAC34	68	87	-	15.6571	1.71e-06	0.00332	GAGAGAGAGAGAAAGACTAT
AT2G45660	AGL20	MIKC_MADS	AvNAC37	676	696	-	15.9565	1.71e-06	0.00148	TCCCTTTTTTTTTTTTTTTAT
AT4G16150	AT4G16150	CAMTA	AvNAC11	622	639	-	15.9844	1.71e-06	0.171	CTGTGTATATACCGCGTA
AT1G69570	AT1G69570	Dof	AvNAC64	566	592	-	15.875	1.72e-06	0.00748	ATTGAACTTTCTTTTTTTCTTTTTTTG
AT3G50410	OBP1	Dof	AvNAC35	940	960	+	14.875	1.72e-06	0.0129	ccctttcacctttcacttttc
AT2G01930	BPC1	BBR-BPC	AvNAC23	760	783	-	9.5625	1.72e-06	0.00155	GAGAGAGAGAGAGACAGGGACCTT
AT1G51600	ZML2	GATA	AvNAC72	393	411	+	13.1507	1.72e-06	0.0416	catcttcttctccttgatc
AT1G77080	MAF1	MIKC_MADS	AvNAC49	197	211	-	16.3488	1.73e-06	0.242	TGTTTCTATTTTTGT
AT5G17430	BBM	AP2	AvNAC9	628	647	-	16.1139	1.73e-06	0.00182	TGAAGGGAGAGAGAGAGAGA
AT1G67260	TCP1	TCP	AvNAC11	402	431	-	14.557	1.73e-06	0.0621	ACTGGGGCCTACATCTTGTCTTTGTGATGT
AT5G18090	AT5G18090	B3	AvNAC16	888	902	-	14.8082	1.73e-06	0.126	GTCGATGAAGCAGAA
AT1G34190	NAC017	NAC	AvNAC7	582	600	+	16.6094	1.74e-06	0.0633	agttgccttgcaaaccacg
AT3G27010	TCP20	TCP	AvNAC58	614	634	-	15.7812	1.74e-06	0.0842	AGGTTGTGGGATTGGGCCCAC
AT4G25480	DREB1A	ERF	AvNAC19	979	992	-	16.0156	1.75e-06	0.255	TGCCGCCGACCTAC
AT5G25390	SHN3	ERF	AvNAC21	976	996	-	13.087	1.75e-06	0.0194	TCCTCCTCCTCCTCACCCACC
AT1G72050	TFIIIA	C2H2	AvNAC22	498	516	-	15.3445	1.75e-06	0.0107	CTTCCCCCCCGCCCCCCCC
AT1G32240	KAN2	G2-like	AvNAC28	581	595	+	15.2647	1.75e-06	0.118	atccgtatattcttt
AT3G04060	NAC046	NAC	AvNAC15	638	658	+	16.3438	1.75e-06	0.066	ttccgtgtcaagcaagcatcc
AT4G38910	BPC5	BBR-BPC	AvNAC65	660	689	-	-27.443	1.76e-06	0.00162	AATGAAAACGTGTAAGAGAGAGACGGAGAG
AT3G50260	CEJ1	ERF	AvNAC19	982	996	-	16.4062	1.76e-06	0.0886	CTTCTGCCGCCGACC
AT1G69570	AT1G69570	Dof	AvNAC9	832	858	+	15.8438	1.76e-06	0.00748	gctttcctttttcctctcttcgctttc
AT1G65620	AS2	LBD	AvNAC64	745	765	+	15.2969	1.77e-06	0.0426	ctttaggctgttccgccggcg
AT5G62940	HCA2	Dof	AvNAC54	188	208	+	15.0625	1.77e-06	0.0119	aagaagagaaaaaagaagaag
AT5G17430	BBM	AP2	AvNAC54	696	715	+	16.0886	1.77e-06	0.00184	caaaaaaaaaaaaaaaaaaa
AT1G49480	RTV1	B3	AvNAC40	469	483	+	16.0588	1.77e-06	0.00778	aaaaaaaaaaaaaac
AT1G49480	RTV1	B3	AvNAC3	651	665	-	16.0588	1.77e-06	0.00778	AAAAAAAAAAAAAAC
AT4G38910	BPC5	BBR-BPC	AvNAC69	780	809	-	-27.481	1.77e-06	0.00162	AGAGAGAGAGCAAGTGACTGGTACGTAGAC
AT4G36160	NAC076	NAC	AvNAC9	496	510	+	15.9531	1.77e-06	0.0585	cttgacgtccaagca
AT3G46070	AT3G46070	C2H2	AvNAC41	780	794	+	15.3562	1.77e-06	0.0857	tctctctcacttccc
AT4G38910	BPC5	BBR-BPC	AvNAC48	303	332	+	-27.4937	1.77e-06	0.00162	ataaagagcaagaatgtgtgtgagagagaa
AT1G69690	TCP15	TCP	AvNAC71	694	706	+	16.25	1.78e-06	0.065	tagtgggacccct
AT5G67580	TBP3	MYB_related	AvNAC64	69	87	-	16.2031	1.78e-06	0.259	GTAACTAAACCCTAAACCA
AT5G17430	BBM	AP2	AvNAC23	493	512	+	16.0759	1.79e-06	0.00184	taagaaaaaagaaaaaaaga
AT5G17430	BBM	AP2	AvNAC36	940	959	-	16.0759	1.79e-06	0.00184	AGGACAGAGGATGAAAGAAA
AT2G45660	AGL20	MIKC_MADS	AvNAC11	648	668	+	15.913	1.79e-06	0.00154	cgcgtctctctctctctctct
AT1G51700	DOF1	Dof	AvNAC29	49	69	+	14.8438	1.79e-06	0.0142	aagaaaaaaaagaaagaagag
AT1G18960	AT1G18960	MYB_related	AvNAC15	754	775	+	15.8767	1.79e-06	0.0785	caatatcaacaccaacccatca
AT5G08330	TCP11	TCP	AvNAC4	773	786	+	16.2656	1.79e-06	0.0655	gatgggacccactt
AT1G71450	ERF021	ERF	AvNAC58	460	479	+	15.5156	1.8e-06	0.026	tgtcaacatctccaccgtct
AT2G01930	BPC1	BBR-BPC	AvNAC71	193	216	+	9.45312	1.8e-06	0.00161	aggatataaaaaaagagagagata
AT3G17730	NAC057	NAC	AvNAC9	494	510	+	16.4688	1.8e-06	0.0873	aacttgacgtccaagca
AT5G62940	HCA2	Dof	AvNAC24	510	530	+	15.0469	1.8e-06	0.0119	aaaaacatcaaaaagaaaaaa
AT3G45610	DOF6	Dof	AvNAC29	745	763	-	15.0156	1.8e-06	0.03	GCTACTTTTTGTCTCTCTC
AT3G45610	DOF6	Dof	AvNAC21	813	831	-	15.0156	1.8e-06	0.03	TTCACTTTTTCTCTTTTCA
AT1G35560	AT1G35560	TCP	AvNAC73	342	351	-	15.8621	1.81e-06	0.132	TGGCCCCACA
AT5G42520	BPC6	BBR-BPC	AvNAC48	354	374	+	9.30137	1.81e-06	0.00203	cactttttttctctctttttt
AT4G14770	TCX2	CPP	AvNAC15	266	280	-	16.1471	1.81e-06	0.152	ATTTAAAATTTAAAA
AT5G66940	AT5G66940	Dof	AvNAC46	637	665	-	15.6562	1.81e-06	0.00745	CGACTTTTCCCTTCTTCTTTTTTTCTAAA
AT5G02460	AT5G02460	Dof	AvNAC15	178	198	+	15.625	1.82e-06	0.00952	aaaaaagaaaagaaaagaata
AT5G39610	NAC6	NAC	AvNAC67	861	875	-	16.3281	1.83e-06	0.133	CTTGCAGAAGAAGCA
AT2G01570	RGA1	GRAS	AvNAC34	70	89	-	15.5857	1.83e-06	0.0035	GAGAGAGAGAGAGAAAGACT
AT4G17490	ERF6	ERF	AvNAC41	493	513	+	14.0156	1.83e-06	0.0662	tccgtttagccgccgccttgg
AT1G51700	DOF1	Dof	AvNAC30	643	663	+	14.8281	1.83e-06	0.0142	agaaactaaaaggaaaaaaaa
AT3G50410	OBP1	Dof	AvNAC18	711	731	+	14.8281	1.83e-06	0.0129	ttttttttattttttcttttt
AT1G69570	AT1G69570	Dof	AvNAC47	346	372	-	15.7969	1.84e-06	0.00754	TAATCTCTTTTTCTTTTAAATTTTTGT
AT5G62320	MYB99	MYB	AvNAC74	512	524	-	15.5469	1.85e-06	0.261	TCTCACCTACCAT
AT5G05790	AT5G05790	MYB	AvNAC15	854	868	+	15.1406	1.86e-06	0.134	catctcatcctcatc
AT3G48430	REF6	C2H2	AvNAC4	939	950	+	16.5342	1.86e-06	0.0799	aaaaacagagct
AT5G44210	ERF9	ERF	AvNAC69	721	741	+	14.8438	1.86e-06	0.0482	ttgagttttctgcggctgcgg
AT1G53910	RAP2.12	ERF	AvNAC69	721	741	+	15.4531	1.87e-06	0.118	ttgagttttctgcggctgcgg
AT1G27730	STZ	C2H2	AvNAC66	850	860	+	13.8769	1.87e-06	0.197	cactcacactg
AT5G07310	ERF115	ERF	AvNAC64	757	771	+	15.4844	1.87e-06	0.0682	ccgccggcggcgtca
AT2G01930	BPC1	BBR-BPC	AvNAC34	82	105	-	9.34375	1.87e-06	0.00166	TACAAATAAAATGAGAGAGAGAGA
AT2G01930	BPC1	BBR-BPC	AvNAC71	933	956	-	9.34375	1.87e-06	0.00166	GAGAGAAAGATAGAAAAAGGCGAA
AT5G62940	HCA2	Dof	AvNAC47	660	680	+	15.0156	1.88e-06	0.0119	gaaaaagaaataaagtaaaga
AT1G19040	AT1G19040	NAC	AvNAC38	609	624	-	16.5312	1.88e-06	0.0342	TAGCTTGGACTTCACG
AT1G12260	NAC007	NAC	AvNAC15	641	655	+	15.9375	1.88e-06	0.184	cgtgtcaagcaagca
AT4G01550	NAC069	NAC	AvNAC67	861	875	+	16.125	1.88e-06	0.127	tgcttcttctgcaag
AT5G43410	ERF096	ERF	AvNAC41	502	511	+	15.3308	1.88e-06	0.0988	ccgccgcctt
AT4G38910	BPC5	BBR-BPC	AvNAC71	930	959	-	-27.7595	1.88e-06	0.00171	TGAGAGAGAAAGATAGAAAAAGGCGAAAAC
AT2G01930	BPC1	BBR-BPC	AvNAC3	546	569	-	9.32812	1.88e-06	0.00166	GAGAGAGAAAGACAGATGGGAGAG
AT1G69570	AT1G69570	Dof	AvNAC19	150	176	+	15.7656	1.89e-06	0.00754	cttcttcttttttctctctccttttct
AT5G17430	BBM	AP2	AvNAC14	966	985	+	16.0127	1.89e-06	0.00193	aaaaacaaaggaaagaaaca
AT4G17980	NAC071	NAC	AvNAC17	125	139	+	16.0938	1.89e-06	0.092	ggcgtgggaatgaag
AT1G03800	ERF10	ERF	AvNAC23	593	613	-	15.3125	1.9e-06	0.0909	CCCTCTAACCCCACCACCACC
AT5G25190	ERF003	ERF	AvNAC51	810	828	-	15.4375	1.9e-06	0.0425	AAGCCGAGGCGGTGTAGGA
AT5G25190	ERF003	ERF	AvNAC49	810	828	-	15.4375	1.9e-06	0.0425	AAGCCGAGGCGGTGTAGGA
AT1G49480	RTV1	B3	AvNAC73	672	686	-	16	1.9e-06	0.0081	AACAAAAACAAAAAA
AT2G20110	AT2G20110	CPP	AvNAC60	184	198	-	15.6912	1.91e-06	0.0372	ATTTAAATATTTAAA
AT2G20110	AT2G20110	CPP	AvNAC39	299	313	-	15.6912	1.91e-06	0.0372	ATTTAAATATTTAAA
AT2G20110	AT2G20110	CPP	AvNAC47	345	359	-	15.6912	1.91e-06	0.0372	TTTTAAATTTTTGTA
AT3G02150	PTF1	TCP	AvNAC58	612	624	-	15.6301	1.91e-06	0.139	ATTGGGCCCACAG
AT4G38910	BPC5	BBR-BPC	AvNAC69	790	819	-	-27.8354	1.91e-06	0.00172	TTTTAGAGAGAGAGAGAGAGCAAGTGACTG
AT4G34410	ERF109	ERF	AvNAC41	500	514	-	16.2969	1.91e-06	0.279	TCCAAGGCGGCGGCT
AT3G23240	ERF1	ERF	AvNAC41	496	523	+	15.0625	1.91e-06	0.0688	gtttagccgccgccttggaggtggaaag
AT1G75490	DREB2D	ERF	AvNAC64	761	775	-	15.875	1.91e-06	0.0901	CCGGTGACGCCGCCG
AT5G17430	BBM	AP2	AvNAC58	852	871	-	16	1.91e-06	0.00194	GAGAGAGAGAGAGAGATAGA
AT1G53230	TCP3	TCP	AvNAC58	612	624	-	16.875	1.92e-06	0.14	ATTGGGCCCACAG
AT2G44840	ERF13	ERF	AvNAC41	497	511	+	16.3906	1.92e-06	0.0934	tttagccgccgcctt
AT5G66940	AT5G66940	Dof	AvNAC39	461	489	-	15.5938	1.93e-06	0.00769	TTTCCTCATTTTGCACCTTTTTTTTTTTT
AT2G45660	AGL20	MIKC_MADS	AvNAC39	704	724	-	15.8406	1.93e-06	0.00164	GTTTTTCTTCTTCTTCTTCTC
AT3G55370	OBP3	Dof	AvNAC60	101	121	-	15.4531	1.93e-06	0.00874	TTTCCTTTTTTCTTTTAATCT
AT4G25490	CBF1	ERF	AvNAC19	980	991	-	16.0781	1.93e-06	0.283	GCCGCCGACCTA
AT5G65310	HB5	HD-ZIP	AvNAC48	668	678	-	13.9403	1.93e-06	0.272	TCAATCATTGA
AT5G67000	ERF122	ERF	AvNAC11	516	530	-	16.0548	1.94e-06	0.141	AGGGTACGGCTGGGG
AT3G50410	OBP1	Dof	AvNAC25	683	703	+	14.7812	1.94e-06	0.0129	atcatttgtcttttccttttc
AT3G50260	CEJ1	ERF	AvNAC51	747	761	+	16.2656	1.95e-06	0.0886	ctagaaccaccgccg
AT2G40340	DREB2C	ERF	AvNAC58	736	756	-	14.7353	1.95e-06	0.0284	GTGGCAGGAGAAGGCGGCTGG
AT5G20240	PI	MIKC_MADS	AvNAC64	565	578	+	15.7969	1.95e-06	0.109	acaaaaaaagaaaa
AT4G01680	MYB55	MYB	AvNAC71	763	776	-	16.0469	1.95e-06	0.0477	ACCAACCAACCACC
AT2G22430	HB6	HD-ZIP	AvNAC48	667	677	-	12.8358	1.95e-06	0.136	CAATCATTGAC
AT5G42520	BPC6	BBR-BPC	AvNAC3	553	573	+	9.08219	1.96e-06	0.00218	atctgtctttctctctctagg
AT3G23250	MYB15	MYB	AvNAC23	594	614	-	15.6562	1.96e-06	0.0706	CCCCTCTAACCCCACCACCAC
AT2G40340	DREB2C	ERF	AvNAC8	543	563	+	14.7206	1.96e-06	0.0284	aaaggtggtttaagtggtggc
AT5G02460	AT5G02460	Dof	AvNAC55	844	864	+	15.5469	1.97e-06	0.00952	agaaaagaaaagaaaaagtca
AT3G47600	MYB94	MYB	AvNAC12	168	186	-	16.0312	1.97e-06	0.0764	TAGTAAGTAGGTGGTGGAG
AT2G45680	TCP9	TCP	AvNAC58	605	625	+	13.9118	1.97e-06	0.0953	tcatcccctgtgggcccaatc
AT5G42520	BPC6	BBR-BPC	AvNAC58	839	859	+	9.05479	1.98e-06	0.00218	tactccctacctctctatctc
AT5G17430	BBM	AP2	AvNAC15	176	195	+	15.962	1.98e-06	0.00199	agaaaaaagaaaagaaaaga
AT3G30530	bZIP42	bZIP	AvNAC61	827	838	-	13.4304	1.98e-06	0.289	TGATTACGTGGA
AT2G45660	AGL20	MIKC_MADS	AvNAC15	528	548	-	15.8116	1.98e-06	0.00168	TTTCATTGTTTTCTTCTTCTT
AT1G51700	DOF1	Dof	AvNAC19	257	277	-	14.7656	1.98e-06	0.0142	AGAGAGATAAAGGAAAAGGTA
AT2G37590	DOF2.4	Dof	AvNAC21	821	835	-	14.6875	1.98e-06	0.0589	ATCTTTCACTTTTTC
AT3G50410	OBP1	Dof	AvNAC66	575	595	-	14.7656	1.98e-06	0.0129	TTGTTTTGTTTTTTTCTTTTT
AT4G38910	BPC5	BBR-BPC	AvNAC60	598	627	-	-28.038	1.99e-06	0.00178	AAGAAGGTGGAGAATGTGTTAGAGAGAGAG
AT3G55370	OBP3	Dof	AvNAC15	511	531	-	15.4219	1.99e-06	0.00874	TCTTCTTTTTTTCTTCACCTT
AT2G01930	BPC1	BBR-BPC	AvNAC60	579	602	-	9.1875	1.99e-06	0.00174	GAGAGAGAGAGAGAAATACTTGAA
AT5G44210	ERF9	ERF	AvNAC27	373	393	-	14.7188	1.99e-06	0.0482	GGGCGATGATTGAGGTGGCAG
AT3G50260	CEJ1	ERF	AvNAC58	465	479	+	16.2344	1.99e-06	0.0886	acatctccaccgtct
AT1G69570	AT1G69570	Dof	AvNAC35	795	821	+	15.7031	2e-06	0.00774	atgactctttttcttcctttttttcct
AT5G47390	KUA1	MYB_related	AvNAC45	673	687	+	15.2656	2e-06	0.283	acaacgttatccata
AT3G08500	MYB83	MYB	AvNAC23	593	603	+	15.5156	2e-06	0.0975	ggtggtggtgg
AT1G32870	NAC13	NAC	AvNAC15	638	653	-	16.4219	2e-06	0.0951	CTTGCTTGACACGGAA
AT5G17430	BBM	AP2	AvNAC48	353	372	-	15.9494	2e-06	0.002	AAAAGAGAGAAAAAAAGTGA
AT5G02460	AT5G02460	Dof	AvNAC25	690	710	-	15.5312	2e-06	0.00952	AAAAAGGGAAAAGGAAAAGAC
AT5G05550	MOP10.9	Trihelix	AvNAC64	757	771	-	16.2656	2e-06	0.146	TGACGCCGCCGGCGG
AT4G21030	DOF4.2	Dof	AvNAC37	683	701	+	15.5156	2e-06	0.0348	aaaaaaaaaagggaaaaat
AT4G36160	NAC076	NAC	AvNAC38	609	623	+	15.8438	2e-06	0.0585	cgtgaagtccaagct
AT5G42520	BPC6	BBR-BPC	AvNAC71	938	958	+	9.0137	2e-06	0.00219	ctttttctatctttctctctc
AT5G18560	PUCHI	ERF	AvNAC41	496	510	+	15.6562	2.01e-06	0.113	gtttagccgccgcct
AT1G72050	TFIIIA	C2H2	AvNAC9	938	956	-	15.1176	2.01e-06	0.0116	TTCCAGCCTCCTCCACTTC
AT2G45660	AGL20	MIKC_MADS	AvNAC70	910	930	-	15.7971	2.01e-06	0.00169	TTCTTTTCTTCTTCTTTTTTC
AT5G66730	IDD1	C2H2	AvNAC45	794	810	+	16.3125	2.01e-06	0.141	cgcaagccgacaaaata
AT5G19790	RAP2.11	ERF	AvNAC41	496	510	+	16.1562	2.01e-06	0.0724	gtttagccgccgcct
AT1G50640	ERF3	ERF	AvNAC41	496	510	-	15.5	2.01e-06	0.13	AGGCGGCGGCTAAAC
AT5G65130	ERF057	ERF	AvNAC58	465	479	+	15.4062	2.01e-06	0.0557	acatctccaccgtct
AT5G64060	NAC103	NAC	AvNAC66	804	824	+	15.6406	2.01e-06	0.0365	acagacttggaacccaagcct
AT5G42520	BPC6	BBR-BPC	AvNAC23	761	781	+	9	2.01e-06	0.00219	aggtccctgtctctctctctc
AT4G27950	CRF4	ERF	AvNAC22	491	511	-	14.1765	2.02e-06	0.0371	CCCCCGCCCCCCCCCCCACCC
AT1G51700	DOF1	Dof	AvNAC19	161	181	-	14.75	2.02e-06	0.0142	AAGAAAGAAAAGGAGAGAGAA
AT5G42520	BPC6	BBR-BPC	AvNAC11	665	685	+	8.9863	2.02e-06	0.00219	ctctctctctctctccaagtt
AT5G47230	ERF5	ERF	AvNAC64	760	774	+	15.1406	2.03e-06	0.0586	ccggcggcgtcaccg
AT5G23280	TCP21	TCP	AvNAC11	420	430	+	15.7344	2.03e-06	0.0679	gtaggccccag
AT1G02230	NAC004	NAC	AvNAC67	863	876	+	16.5469	2.03e-06	0.135	cttcttctgcaaga
AT1G71450	ERF021	ERF	AvNAC22	491	510	-	15.3125	2.04e-06	0.0263	CCCCGCCCCCCCCCCCACCC
AT4G38910	BPC5	BBR-BPC	AvNAC58	831	860	-	-28.2025	2.05e-06	0.00182	AGAGATAGAGAGGTAGGGAGTATTGGGGAA
AT4G10350	NAC070	NAC	AvNAC66	607	627	-	16.0781	2.05e-06	0.14	AGTGACTTGCACCCCAAGCTA
AT4G27950	CRF4	ERF	AvNAC21	972	992	-	14.1471	2.05e-06	0.0371	CCTCCTCCTCACCCACCTCTT
AT3G22170	FHY3	FAR1	AvNAC25	402	413	-	16.6029	2.05e-06	0.15	GGCACGCGCTTC
AT3G47500	CDF3	Dof	AvNAC25	380	398	-	15.2344	2.05e-06	0.033	AAAGAGAAAAAAGGGTTAA
AT1G12630	AT1G12630	ERF	AvNAC64	760	780	-	16.2188	2.05e-06	0.298	GACGGCCGGTGACGCCGCCGG
AT4G38000	DOF4.7	Dof	AvNAC19	158	185	+	15.4531	2.06e-06	0.0111	tttttctctctccttttctttctttctc
AT4G06746	RAP2.9	ERF	AvNAC19	980	998	-	16.8281	2.06e-06	0.299	CTCTTCTGCCGCCGACCTA
AT1G51700	DOF1	Dof	AvNAC57	632	652	-	14.7344	2.07e-06	0.0142	ATAAGAAAAAAGAAAAAAGAA
AT2G45660	AGL20	MIKC_MADS	AvNAC9	50	70	-	15.7681	2.07e-06	0.00172	TTTTTTTTTTGCTCTTTTTTA
AT2G45660	AGL20	MIKC_MADS	AvNAC17	835	855	+	15.7681	2.07e-06	0.00172	cgtctcttttcttctcctctt
AT3G10480	NAC050	NAC	AvNAC15	638	653	-	16.5781	2.07e-06	0.101	CTTGCTTGACACGGAA
AT2G01930	BPC1	BBR-BPC	AvNAC60	593	616	-	9.07812	2.08e-06	0.0018	GAATGTGTTAGAGAGAGAGAGAGA
AT3G15510	NAC056	NAC	AvNAC66	606	622	-	16.0156	2.08e-06	0.101	CTTGCACCCCAAGCTAT
AT1G19350	BES1	BES1	AvNAC69	669	679	-	16.4557	2.09e-06	0.0724	CCCACGTGTGG
AT2G28810	AT2G28810	Dof	AvNAC64	568	588	-	15.1094	2.1e-06	0.0178	AACTTTCTTTTTTTCTTTTTT
AT2G01930	BPC1	BBR-BPC	AvNAC48	708	731	-	9.04688	2.1e-06	0.00181	AAGAGAAAAAGGAAGAAAGAGGTG
AT1G34180	NAC016	NAC	AvNAC66	809	823	+	16.5312	2.1e-06	0.0653	cttggaacccaagcc
AT1G34180	NAC016	NAC	AvNAC67	861	875	-	16.5312	2.1e-06	0.0653	CTTGCAGAAGAAGCA
AT4G18390	TCP2	TCP	AvNAC71	696	705	+	14.7128	2.1e-06	0.0772	gtgggacccc
AT4G18390	TCP2	TCP	AvNAC71	696	705	-	14.7128	2.1e-06	0.0772	GGGGTCCCAC
AT5G17430	BBM	AP2	AvNAC60	106	125	+	15.8861	2.11e-06	0.00206	aaaagaaaaaaggaaaaaaa
AT5G17430	BBM	AP2	AvNAC21	532	551	+	15.8861	2.11e-06	0.00206	aaaagaaaaaaggaaaaaaa
AT5G17430	BBM	AP2	AvNAC39	706	725	+	15.8861	2.11e-06	0.00206	gaagaagaagaagaaaaaca
AT2G46590	DAG2	Dof	AvNAC21	821	831	+	13.8281	2.11e-06	0.147	gaaaaagtgaa
AT2G46590	DAG2	Dof	AvNAC25	701	711	-	13.8281	2.11e-06	0.147	GAAAAAGGGAA
AT3G47600	MYB94	MYB	AvNAC35	865	883	-	15.9531	2.11e-06	0.0764	GTCGTGGTGGTTGTGGGTC
AT2G01570	RGA1	GRAS	AvNAC19	156	175	-	15.4286	2.11e-06	0.00395	GAAAAGGAGAGAGAAAAAAG
AT1G19790	SRS7	SRS	AvNAC32	277	299	-	6.2	2.11e-06	0.291	AAATCCAAAATTTTAAATTCTAA
AT3G49530	NAC062	NAC	AvNAC67	861	875	-	16.2031	2.11e-06	0.292	CTTGCAGAAGAAGCA
AT4G38910	BPC5	BBR-BPC	AvNAC29	728	757	+	-28.3797	2.11e-06	0.00187	gaagattcaaacaaatagagagagacaaaa
AT3G55370	OBP3	Dof	AvNAC42	828	848	+	15.3594	2.12e-06	0.00874	ttttcttttctcccttccttc
AT4G36780	BEH2	BES1	AvNAC5	594	604	-	16.5938	2.12e-06	0.155	CGACACGTGTG
AT3G47500	CDF3	Dof	AvNAC21	531	549	+	15.2031	2.12e-06	0.033	caaaagaaaaaaggaaaaa
AT1G72050	TFIIIA	C2H2	AvNAC54	139	157	-	15.0252	2.12e-06	0.0116	CCCCCCCCCCCACCCCCCA
AT4G38910	BPC5	BBR-BPC	AvNAC42	819	848	-	-28.4177	2.13e-06	0.00187	GAAGGAAGGGAGAAAAGAAAAGATGAAGAC
AT5G02460	AT5G02460	Dof	AvNAC61	18	38	-	15.4688	2.13e-06	0.00952	AATAAAGTGAAAAATAAAGAG
AT5G02460	AT5G02460	Dof	AvNAC15	508	528	+	15.4688	2.13e-06	0.00952	taaaaggtgaagaaaaaaaga
AT5G02460	AT5G02460	Dof	AvNAC38	871	891	-	15.4688	2.13e-06	0.00952	TAAAAGGAAAAAAAAAAAAGT
AT2G28810	AT2G28810	Dof	AvNAC48	707	727	+	15.0938	2.14e-06	0.0178	ccacctctttcttcctttttc
AT3G13810	IDD11	C2H2	AvNAC60	562	582	+	15.6719	2.14e-06	0.0969	tttttttttttgtcattttca
AT1G53170	ERF8	ERF	AvNAC19	983	997	-	15.5312	2.14e-06	0.104	TCTTCTGCCGCCGAC
AT1G67710	ARR11	ARR-B	AvNAC63	243	252	-	15.0673	2.14e-06	0.232	CAAGATACGG
AT2G01570	RGA1	GRAS	AvNAC58	854	873	-	15.4143	2.14e-06	0.00395	GAGAGAGAGAGAGAGAGATA
AT2G01570	RGA1	GRAS	AvNAC26	971	990	-	15.4143	2.14e-06	0.00395	GAGAGAGAGAGAGAGAGATA
AT4G38910	BPC5	BBR-BPC	AvNAC19	372	401	-	-28.4557	2.14e-06	0.00187	GAAGTGGGAACGAAGAACAAAGAGAGAAAG
AT3G03200	NAC045	NAC	AvNAC66	607	622	-	16.3125	2.14e-06	0.0999	CTTGCACCCCAAGCTA
AT2G02450	NAC035	NAC	AvNAC15	635	653	-	15.8906	2.14e-06	0.312	CTTGCTTGACACGGAAATC
AT5G25190	ERF003	ERF	AvNAC21	978	996	+	15.2188	2.15e-06	0.0425	tgggtgaggaggaggagga
AT5G62380	NAC101	NAC	AvNAC38	604	624	-	16.0156	2.15e-06	0.075	TAGCTTGGACTTCACGTTTTT
AT1G72050	TFIIIA	C2H2	AvNAC64	964	982	+	15	2.16e-06	0.0116	cccccccccccttctgatc
AT1G79180	MYB63	MYB	AvNAC22	488	508	-	15.9531	2.16e-06	0.127	CCGCCCCCCCCCCCACCCCCA
AT3G45610	DOF6	Dof	AvNAC23	632	650	+	14.875	2.16e-06	0.03	cttgcttttttccttctct
AT5G17430	BBM	AP2	AvNAC19	156	175	-	15.8608	2.16e-06	0.0021	GAAAAGGAGAGAGAAAAAAG
AT2G45660	AGL20	MIKC_MADS	AvNAC7	839	859	+	15.7246	2.16e-06	0.00179	gtttcctctgtttttctctct
AT1G29160	AT1G29160	Dof	AvNAC21	529	549	+	14.9844	2.16e-06	0.0266	tccaaaagaaaaaaggaaaaa
AT5G49300	GATA16	GATA	AvNAC57	693	719	+	6.32184	2.17e-06	0.0779	gatgatcatcatgaccctagtgttcac
AT5G02460	AT5G02460	Dof	AvNAC60	112	132	+	15.4531	2.17e-06	0.00952	aaaaaggaaaaaaaaatgaaa
AT4G17785	MYB39	MYB	AvNAC74	511	524	+	15.7031	2.17e-06	0.302	catggtaggtgaga
AT4G14770	TCX2	CPP	AvNAC16	507	521	+	16	2.17e-06	0.152	ttttaaaatttaaaa
AT1G18960	AT1G18960	MYB_related	AvNAC23	587	608	-	15.7123	2.17e-06	0.0785	TAACCCCACCACCACCCCCTTC
AT4G38910	BPC5	BBR-BPC	AvNAC65	646	675	-	-28.519	2.17e-06	0.00188	AGAGAGAGACGGAGAGATAGCAAGACCGGA
AT5G51910	TCP19	TCP	AvNAC71	696	705	-	15.5638	2.17e-06	0.106	GGGGTCCCAC
AT4G38910	BPC5	BBR-BPC	AvNAC59	667	696	+	-28.5316	2.18e-06	0.00188	aaaaagaaaaagaaagagagaaatttaacg
AT5G08130	BIM1	bHLH	AvNAC4	586	599	-	16.4531	2.18e-06	0.159	CACGTGCCCCGATC
AT1G71450	ERF021	ERF	AvNAC68	740	759	-	15.2031	2.18e-06	0.0263	CACCACAGCCTCCTCCGGTT
AT5G17430	BBM	AP2	AvNAC19	150	169	-	15.8481	2.18e-06	0.00211	GAGAGAGAAAAAAGAAGAAG
AT4G10350	NAC070	NAC	AvNAC38	604	624	+	15.9844	2.18e-06	0.14	aaaaacgtgaagtccaagcta
AT3G10800	BZIP28	bZIP	AvNAC5	562	576	-	16.3281	2.18e-06	0.122	ATCGAACACGTGGCT
AT3G10490	NAC052	NAC	AvNAC9	493	512	-	15.9452	2.18e-06	0.0793	GTTGCTTGGACGTCAAGTTT
AT3G55370	OBP3	Dof	AvNAC55	845	865	-	15.3281	2.19e-06	0.00874	ATGACTTTTTCTTTTCTTTTC
AT3G50410	OBP1	Dof	AvNAC61	17	37	+	14.6875	2.19e-06	0.0129	tctctttatttttcactttat
AT3G50410	OBP1	Dof	AvNAC48	706	726	+	14.6875	2.19e-06	0.0129	accacctctttcttccttttt
AT5G13180	NAC083	NAC	AvNAC69	565	583	+	16.0781	2.2e-06	0.145	ttacttgttgaagacgcca
AT5G25390	SHN3	ERF	AvNAC64	750	770	-	12.5942	2.2e-06	0.0227	GACGCCGCCGGCGGAACAGCC
AT5G66940	AT5G66940	Dof	AvNAC62	218	246	-	15.4531	2.2e-06	0.00855	GTACTTTAACTTTTTTCTTTTGACATTTA
AT1G34180	NAC016	NAC	AvNAC66	608	622	-	16.4688	2.21e-06	0.0653	CTTGCACCCCAAGCT
AT3G48160	DEL1	E2F/DP	AvNAC68	807	827	-	11.7059	2.22e-06	0.225	ACCAAAGCTTTCCCTCCAAAA
AT3G55370	OBP3	Dof	AvNAC4	268	288	+	15.3125	2.22e-06	0.00874	ttaatttttttcctttttttt
AT2G45660	AGL20	MIKC_MADS	AvNAC65	11	31	+	15.6957	2.22e-06	0.00183	tgtttctttttttttattttc
AT5G64750	ABR1	ERF	AvNAC64	761	779	-	15.3594	2.22e-06	0.0808	ACGGCCGGTGACGCCGCCG
AT2G01570	RGA1	GRAS	AvNAC23	638	657	-	15.3714	2.23e-06	0.00405	GACAAAAAGAGAAGGAAAAA
AT5G17430	BBM	AP2	AvNAC39	654	673	-	15.8228	2.23e-06	0.00214	GAGAGAGAGAAAGAGAGAGT
AT1G34180	NAC016	NAC	AvNAC66	610	624	+	16.4531	2.24e-06	0.0653	cttggggtgcaagtc
AT3G23220	ERF095	ERF	AvNAC64	758	772	+	14.9531	2.24e-06	0.102	cgccggcggcgtcac
AT2G46770	NST1	NAC	AvNAC66	609	625	-	15.8594	2.24e-06	0.105	TGACTTGCACCCCAAGC
AT3G45610	DOF6	Dof	AvNAC39	459	477	-	14.8438	2.25e-06	0.03	GCACCTTTTTTTTTTTTTT
AT1G79580	SMB	NAC	AvNAC38	606	626	-	15.8906	2.25e-06	0.0774	GGTAGCTTGGACTTCACGTTT
AT5G17430	BBM	AP2	AvNAC26	969	988	-	15.8101	2.25e-06	0.00214	GAGAGAGAGAGAGAGATAGG
AT3G03200	NAC045	NAC	AvNAC66	610	625	+	16.25	2.26e-06	0.0999	cttggggtgcaagtca
AT3G48430	REF6	C2H2	AvNAC34	307	318	+	16.5068	2.26e-06	0.0799	aaaaacagagaa
AT3G04060	NAC046	NAC	AvNAC69	565	585	+	15.9219	2.26e-06	0.066	ttacttgttgaagacgccaaa
AT2G18160	bZIP2	bZIP	AvNAC58	751	765	-	15.4062	2.26e-06	0.253	GAGGGACACGTGGCA
AT5G02460	AT5G02460	Dof	AvNAC64	568	588	+	15.4062	2.27e-06	0.00952	aaaaaagaaaaaaagaaagtt
AT1G78700	BEH4	BES1	AvNAC5	594	604	+	16.5625	2.27e-06	0.239	cacacgtgtcg
AT4G38000	DOF4.7	Dof	AvNAC15	508	535	-	15.3438	2.27e-06	0.0115	TTCTTCTTCTTTTTTTCTTCACCTTTTA
AT3G50410	OBP1	Dof	AvNAC19	357	377	+	14.6562	2.28e-06	0.0129	tttcttcttttcttcctttct
AT2G01570	RGA1	GRAS	AvNAC60	585	604	-	15.3429	2.28e-06	0.0041	GAGAGAGAGAGAGAGAAATA
AT1G69570	AT1G69570	Dof	AvNAC30	856	882	-	15.5469	2.28e-06	0.00861	CATTTCCTTTTTCTTGAATCTTTTTTT
AT2G45660	AGL20	MIKC_MADS	AvNAC18	711	731	+	15.6667	2.29e-06	0.00187	ttttttttattttttcttttt
AT5G47230	ERF5	ERF	AvNAC68	743	757	-	14.9219	2.29e-06	0.0586	CCACAGCCTCCTCCG
AT5G65130	ERF057	ERF	AvNAC41	713	727	-	15.1719	2.29e-06	0.0557	TCACCACCACCAACA
AT4G26640	WRKY20	WRKY	AvNAC66	733	745	-	15.8125	2.3e-06	0.336	ACCGTTGACCAAA
AT2G42430	LBD16	LBD	AvNAC64	761	775	-	15.5156	2.3e-06	0.336	CCGGTGACGCCGCCG
AT1G70920	HB18	HD-ZIP	AvNAC69	701	711	-	14.4328	2.31e-06	0.163	CTAATCATTGG
AT5G02460	AT5G02460	Dof	AvNAC23	635	655	-	15.3906	2.31e-06	0.00952	CAAAAAGAGAAGGAAAAAAGC
AT4G38000	DOF4.7	Dof	AvNAC70	911	938	-	15.3281	2.31e-06	0.0115	CTTGATAATTCTTTTCTTCTTCTTTTTT
AT5G42520	BPC6	BBR-BPC	AvNAC29	739	759	-	8.61644	2.31e-06	0.00246	CTTTTTGTCTCTCTCTATTTG
AT5G08070	TCP17	TCP	AvNAC58	614	624	+	15.5205	2.31e-06	0.17	gtgggcccaat
AT2G37590	DOF2.4	Dof	AvNAC32	903	917	+	14.5781	2.32e-06	0.0589	ttttttccctttttt
AT5G23280	TCP21	TCP	AvNAC5	541	551	-	15.625	2.32e-06	0.0679	GTGGGGACCGC
AT1G08010	GATA11	GATA	AvNAC51	189	203	+	15.7188	2.32e-06	0.339	ctatccagatctgaa
AT1G29160	AT1G29160	Dof	AvNAC25	699	719	-	14.9219	2.32e-06	0.0266	TCATTAGAGAAAAAGGGAAAA
AT1G08810	MYB60	MYB	AvNAC33	332	350	-	15.8125	2.32e-06	0.0828	TAGCTTCAACTACTTTCCT
AT5G42520	BPC6	BBR-BPC	AvNAC11	716	736	+	8.60274	2.32e-06	0.00246	actttcctctctccatctctc
AT5G18560	PUCHI	ERF	AvNAC64	757	771	+	15.375	2.32e-06	0.113	ccgccggcggcgtca
AT3G55370	OBP3	Dof	AvNAC23	487	507	-	15.2656	2.33e-06	0.00874	TTTTCTTTTTTCTTATTTCCC
AT2G01930	BPC1	BBR-BPC	AvNAC19	148	171	-	8.78125	2.33e-06	0.00199	AGGAGAGAGAAAAAAGAAGAAGAA
AT5G42520	BPC6	BBR-BPC	AvNAC65	650	670	+	8.58904	2.33e-06	0.00246	gtcttgctatctctccgtctc
AT5G25190	ERF003	ERF	AvNAC23	589	607	+	15.0625	2.34e-06	0.0425	agggggtggtggtggggtt
AT1G72010	TCP22	TCP	AvNAC71	694	706	+	15.7969	2.34e-06	0.101	tagtgggacccct
AT2G01930	BPC1	BBR-BPC	AvNAC39	644	667	-	8.76562	2.34e-06	0.00199	GAGAAAGAGAGAGTTGAAGGTGTA
AT1G72050	TFIIIA	C2H2	AvNAC3	224	242	-	14.8571	2.35e-06	0.0122	CCTTCTTTTTTTCATCCTC
AT4G16150	AT4G16150	CAMTA	AvNAC64	623	640	+	15.6094	2.35e-06	0.171	gcctgacagaagcgcgtg
AT5G17430	BBM	AP2	AvNAC58	850	869	-	15.7595	2.35e-06	0.00222	GAGAGAGAGAGAGATAGAGA
AT3G60530	GATA4	GATA	AvNAC51	190	204	-	15.4844	2.36e-06	0.295	TTTCAGATCTGGATA
AT3G04030	MYR2	G2-like	AvNAC10	291	304	+	14.4688	2.36e-06	0.329	aggagaatcttcca
AT2G01930	BPC1	BBR-BPC	AvNAC3	550	573	-	8.73438	2.37e-06	0.00201	CCTAGAGAGAGAAAGACAGATGGG
AT5G04410	NTL11	NAC	AvNAC10	447	458	-	14.0532	2.37e-06	0.347	TAACACGCCAGA
AT1G10120	CIB4	bHLH	AvNAC58	748	768	-	15.9863	2.37e-06	0.115	AAGGAGGGACACGTGGCAGGA
AT2G01570	RGA1	GRAS	AvNAC19	152	171	-	15.3	2.37e-06	0.00421	AGGAGAGAGAAAAAAGAAGA
AT1G43160	RAP2.6	ERF	AvNAC64	758	772	+	15.1406	2.38e-06	0.0867	cgccggcggcgtcac
AT3G45610	DOF6	Dof	AvNAC57	630	648	+	14.7969	2.38e-06	0.03	ttttcttttttcttttttc
AT2G45660	AGL20	MIKC_MADS	AvNAC19	146	166	+	15.6232	2.38e-06	0.00193	ttttcttcttcttttttctct
AT2G45660	AGL20	MIKC_MADS	AvNAC56	587	607	+	15.6232	2.38e-06	0.00193	tttttcttttcttttttttgg
AT3G23220	ERF095	ERF	AvNAC64	760	774	-	14.8281	2.38e-06	0.102	CGGTGACGCCGCCGG
AT3G04060	NAC046	NAC	AvNAC66	607	627	+	15.8281	2.39e-06	0.066	tagcttggggtgcaagtcact
AT5G25390	SHN3	ERF	AvNAC23	593	613	-	12.4203	2.39e-06	0.0229	CCCTCTAACCCCACCACCACC
AT1G27360	SPL11	SBP	AvNAC28	497	507	+	13.4531	2.39e-06	0.35	ggaaagtacaa
AT4G05100	MYB74	MYB	AvNAC74	511	524	-	15.5342	2.4e-06	0.35	TCTCACCTACCATG
AT3G55370	OBP3	Dof	AvNAC9	834	854	+	15.2344	2.4e-06	0.00874	tttcctttttcctctcttcgc
AT4G01680	MYB55	MYB	AvNAC54	141	154	-	15.8125	2.4e-06	0.0477	CCCCCCCCACCCCC
AT4G01680	MYB55	MYB	AvNAC22	489	502	-	15.8125	2.4e-06	0.0477	CCCCCCCCACCCCC
AT1G79580	SMB	NAC	AvNAC66	605	625	+	15.7969	2.4e-06	0.0774	tatagcttggggtgcaagtca
AT5G47230	ERF5	ERF	AvNAC64	761	775	-	14.8281	2.41e-06	0.0586	CCGGTGACGCCGCCG
AT4G38910	BPC5	BBR-BPC	AvNAC65	644	673	-	-29.038	2.41e-06	0.00206	AGAGAGACGGAGAGATAGCAAGACCGGAAA
AT5G62940	HCA2	Dof	AvNAC32	896	916	-	14.8125	2.41e-06	0.0142	AAAAAGGGAAAAAAGAAGAGA
AT2G33860	ETT	ARF	AvNAC14	733	742	+	15.7212	2.42e-06	0.354	ttgtcggaaa
AT1G75080	BZR1	BES1	AvNAC69	661	680	-	15.9688	2.42e-06	0.176	TCCCACGTGTGGGTGATTTT
AT3G12730	AT3G12730	G2-like	AvNAC47	559	572	+	16.2055	2.42e-06	0.198	aaaaggaatattca
AT1G19350	BES1	BES1	AvNAC4	592	602	+	16.3418	2.42e-06	0.0724	ggcacgtggca
AT3G50260	CEJ1	ERF	AvNAC41	713	727	-	15.9375	2.43e-06	0.0886	TCACCACCACCAACA
AT3G55370	OBP3	Dof	AvNAC15	178	198	-	15.2188	2.44e-06	0.00874	TATTCTTTTCTTTTCTTTTTT
AT3G55370	OBP3	Dof	AvNAC47	633	653	-	15.2188	2.44e-06	0.00874	TTTTTTTTTCCTCTTTTTTTT
AT1G53910	RAP2.12	ERF	AvNAC41	499	519	-	14.9375	2.44e-06	0.118	CCACCTCCAAGGCGGCGGCTA
AT2G45660	AGL20	MIKC_MADS	AvNAC57	631	651	+	15.5942	2.45e-06	0.00196	tttcttttttcttttttctta
AT2G45660	AGL20	MIKC_MADS	AvNAC11	662	682	+	15.5942	2.45e-06	0.00196	tctctctctctctctctccaa
AT4G00050	UNE10	bHLH	AvNAC65	584	591	-	16.6596	2.46e-06	0.18	CCACGTGC
AT4G00050	UNE10	bHLH	AvNAC4	593	600	-	16.6596	2.46e-06	0.18	CCACGTGC
AT2G43010	PIF4	bHLH	AvNAC4	593	601	+	15.6765	2.46e-06	0.32	gcacgtggc
AT3G60030	SPL12	SBP	AvNAC11	521	528	-	12.5532	2.46e-06	0.361	GGTACGGC
AT5G62940	HCA2	Dof	AvNAC19	150	170	-	14.7969	2.46e-06	0.0142	GGAGAGAGAAAAAAGAAGAAG
AT4G36930	SPT	bHLH	AvNAC69	671	679	-	15.1158	2.46e-06	0.121	CCCACGTGT
AT4G36930	SPT	bHLH	AvNAC58	717	725	+	15.1158	2.46e-06	0.121	cccacgtgt
AT1G72050	TFIIIA	C2H2	AvNAC31	849	867	+	14.7731	2.47e-06	0.0123	atccattctcctcatccac
AT5G18270	ANAC087	NAC	AvNAC66	607	625	+	15.9375	2.47e-06	0.103	tagcttggggtgcaagtca
AT1G28370	ERF11	ERF	AvNAC64	758	772	-	15.125	2.47e-06	0.12	GTGACGCCGCCGGCG
AT2G01570	RGA1	GRAS	AvNAC14	823	842	+	15.2571	2.47e-06	0.00432	cagaaggggagaaagaaacc
AT1G19350	BES1	BES1	AvNAC58	716	726	-	16.3165	2.47e-06	0.0724	TACACGTGGGC
AT3G55370	OBP3	Dof	AvNAC32	899	919	+	15.2031	2.47e-06	0.00874	cttcttttttccctttttttt
AT5G66300	NAC105	NAC	AvNAC66	607	622	-	16.0156	2.48e-06	0.12	CTTGCACCCCAAGCTA
AT5G17430	BBM	AP2	AvNAC54	189	208	+	15.6962	2.48e-06	0.00231	agaagagaaaaaagaagaag
AT5G17430	BBM	AP2	AvNAC23	491	510	+	15.6962	2.48e-06	0.00231	aataagaaaaaagaaaaaaa
AT2G01930	BPC1	BBR-BPC	AvNAC19	156	179	-	8.60938	2.49e-06	0.00209	GAAAGAAAAGGAGAGAGAAAAAAG
AT2G45660	AGL20	MIKC_MADS	AvNAC29	738	758	-	15.5797	2.49e-06	0.00198	TTTTTGTCTCTCTCTATTTGT
AT1G06160	ORA59	ERF	AvNAC41	500	507	+	16.6809	2.49e-06	0.183	agccgccg
AT1G29160	AT1G29160	Dof	AvNAC63	686	706	-	14.8594	2.49e-06	0.0266	AACAACAAGAAAAAGGGATAA
AT2G21900	WRKY59	WRKY	AvNAC43	981	992	-	14.6986	2.5e-06	0.361	CAAAAGTCAAAA
AT2G01930	BPC1	BBR-BPC	AvNAC19	72	95	+	8.59375	2.5e-06	0.00209	aacaaaggtgaagagagagagata
AT5G60850	OBP4	Dof	AvNAC21	821	834	+	13.9844	2.5e-06	0.11	gaaaaagtgaaaga
AT2G40220	ABI4	ERF	AvNAC64	759	768	-	15.5465	2.51e-06	0.195	CGCCGCCGGC
AT2G28810	AT2G28810	Dof	AvNAC57	627	647	+	14.9531	2.51e-06	0.0178	gcattttcttttttctttttt
AT1G03800	ERF10	ERF	AvNAC41	489	509	+	14.7812	2.51e-06	0.0909	agcttccgtttagccgccgcc
AT2G37590	DOF2.4	Dof	AvNAC4	272	286	+	14.5469	2.51e-06	0.0589	tttttttcctttttt
AT2G37590	DOF2.4	Dof	AvNAC60	111	125	-	14.5469	2.51e-06	0.0589	TTTTTTTCCTTTTTT
AT2G37590	DOF2.4	Dof	AvNAC21	537	551	-	14.5469	2.51e-06	0.0589	TTTTTTTCCTTTTTT
AT4G38000	DOF4.7	Dof	AvNAC19	142	169	+	15.2344	2.51e-06	0.0115	ttttttttcttcttcttttttctctctc
AT4G38000	DOF4.7	Dof	AvNAC48	414	441	+	15.2344	2.51e-06	0.0115	tcattcattcactttttttctctttttt
AT3G10800	BZIP28	bZIP	AvNAC58	647	661	-	16.1406	2.51e-06	0.122	TGTGAACACGTGTCA
AT4G32890	GATA9	GATA	AvNAC51	192	202	+	14.7553	2.51e-06	0.368	tccagatctga
AT1G06180	MYB13	MYB	AvNAC74	509	523	+	15.8906	2.52e-06	0.367	cccatggtaggtgag
AT5G19790	RAP2.11	ERF	AvNAC19	985	999	-	15.8281	2.52e-06	0.0724	GCTCTTCTGCCGCCG
AT2G45660	AGL20	MIKC_MADS	AvNAC58	266	286	-	15.5652	2.52e-06	0.00198	CCTTCTTCTTTGCTTTTTTTT
AT2G45660	AGL20	MIKC_MADS	AvNAC39	699	719	-	15.5652	2.52e-06	0.00198	TCTTCTTCTTCTTCTCCTTCT
AT2G02820	MYB88	MYB	AvNAC45	889	903	+	15.9219	2.53e-06	0.238	tctccccgctcccca
AT2G01930	BPC1	BBR-BPC	AvNAC19	361	384	-	8.5625	2.53e-06	0.00209	CAAAGAGAGAAAGGAAGAAAAGAA
AT2G01930	BPC1	BBR-BPC	AvNAC60	577	600	-	8.5625	2.53e-06	0.00209	GAGAGAGAGAGAAATACTTGAAAA
AT4G27950	CRF4	ERF	AvNAC58	737	757	+	13.7059	2.54e-06	0.0387	cagccgccttctcctgccacg
AT1G54330	NAC020	NAC	AvNAC66	605	625	-	15.5156	2.54e-06	0.0861	TGACTTGCACCCCAAGCTATA
AT4G38000	DOF4.7	Dof	AvNAC23	497	524	-	15.2188	2.55e-06	0.0115	TTAAGCTCCTTTTCTTTTTTTCTTTTTT
AT3G20310	ERF7	ERF	AvNAC58	459	479	+	14.9688	2.55e-06	0.0739	gtgtcaacatctccaccgtct
AT5G17430	BBM	AP2	AvNAC64	568	587	+	15.6582	2.56e-06	0.00237	aaaaaagaaaaaaagaaagt
AT3G50410	OBP1	Dof	AvNAC22	411	431	+	14.5625	2.57e-06	0.0129	tatttctttcttcttcttttt
AT3G50410	OBP1	Dof	AvNAC56	582	602	+	14.5625	2.57e-06	0.0129	tactttttttcttttcttttt
AT2G01930	BPC1	BBR-BPC	AvNAC59	662	685	+	8.51562	2.58e-06	0.00211	taaaaaaaaagaaaaagaaagaga
AT1G34670	MYB93	MYB	AvNAC67	284	304	+	15.1406	2.58e-06	0.206	tgggtgaaagtggttggacat
AT1G09530	PIF3	bHLH	AvNAC5	562	571	+	16.0469	2.59e-06	0.16	agccacgtgt
AT3G55370	OBP3	Dof	AvNAC46	646	666	-	15.1562	2.59e-06	0.00892	CCGACTTTTCCCTTCTTCTTT
AT3G23210	bHLH34	bHLH	AvNAC4	585	607	-	15.7656	2.59e-06	0.0938	CCCCATGCCACGTGCCCCGATCT
AT5G17430	BBM	AP2	AvNAC22	409	428	-	15.6456	2.59e-06	0.00238	AAGAAGAAGAAAGAAATAAG
AT4G38910	BPC5	BBR-BPC	AvNAC66	832	861	-	-29.443	2.59e-06	0.00221	GCAGTGTGAGTGAATGAGCGGGAAACTGAG
AT3G27010	TCP20	TCP	AvNAC4	774	794	-	15.0469	2.59e-06	0.0865	TTGTCCAAAAGTGGGTCCCAT
AT4G21030	DOF4.2	Dof	AvNAC25	697	715	-	15.2812	2.59e-06	0.0401	TAGAGAAAAAGGGAAAAGG
AT2G45660	AGL20	MIKC_MADS	AvNAC59	661	681	-	15.5362	2.59e-06	0.00203	TTTCTTTTTCTTTTTTTTTAA
AT2G01570	RGA1	GRAS	AvNAC7	839	858	-	15.2	2.6e-06	0.0045	GAGAGAAAAACAGAGGAAAC
AT4G18890	BEH3	BES1	AvNAC69	670	680	+	16.3906	2.6e-06	0.127	cacacgtggga
AT3G61250	MYB17	MYB	AvNAC74	509	523	+	15.6562	2.6e-06	0.172	cccatggtaggtgag
AT1G69570	AT1G69570	Dof	AvNAC47	654	680	-	15.3906	2.61e-06	0.00958	TCTTTACTTTATTTCTTTTTCTTGCTG
AT4G01680	MYB55	MYB	AvNAC74	802	815	-	15.7188	2.61e-06	0.0477	ATTCAACCACCACA
AT3G50410	OBP1	Dof	AvNAC15	508	528	-	14.5469	2.62e-06	0.0129	TCTTTTTTTCTTCACCTTTTA
AT3G50410	OBP1	Dof	AvNAC46	644	664	-	14.5469	2.62e-06	0.0129	GACTTTTCCCTTCTTCTTTTT
AT1G51700	DOF1	Dof	AvNAC24	513	533	+	14.5469	2.62e-06	0.0172	aacatcaaaaagaaaaaaaaa
AT4G38910	BPC5	BBR-BPC	AvNAC29	730	759	+	-29.5063	2.63e-06	0.00222	agattcaaacaaatagagagagacaaaaag
AT5G26170	WRKY50	WRKY	AvNAC60	163	175	+	15.9062	2.63e-06	0.151	ttttgactttttg
AT1G21910	DREB26	ERF	AvNAC49	802	821	+	15.5938	2.64e-06	0.0685	ctatcatatcctacaccgcc
AT1G21910	DREB26	ERF	AvNAC50	802	821	+	15.5938	2.64e-06	0.0685	ctatcatatcctacaccgcc
AT1G21910	DREB26	ERF	AvNAC23	590	609	-	15.5938	2.64e-06	0.0685	CTAACCCCACCACCACCCCC
AT5G63260	AT5G63260	C3H	AvNAC25	701	711	-	13.4844	2.64e-06	0.192	GAAAAAGGGAA
AT5G62940	HCA2	Dof	AvNAC19	164	184	-	14.7344	2.65e-06	0.0142	AGAAAGAAAGAAAAGGAGAGA
AT5G62940	HCA2	Dof	AvNAC23	497	517	+	14.7344	2.65e-06	0.0142	aaaaaagaaaaaaagaaaagg
AT1G72050	TFIIIA	C2H2	AvNAC19	395	413	+	14.6471	2.66e-06	0.0128	ccacttcccccttattctc
AT1G34190	NAC017	NAC	AvNAC2	750	768	+	15.3906	2.66e-06	0.0671	aagttccttgcagcttacg
AT2G40220	ABI4	ERF	AvNAC22	498	507	-	15.4535	2.66e-06	0.195	CGCCCCCCCC
AT4G01540	NTM1	NAC	AvNAC58	795	809	+	16.1719	2.66e-06	0.129	ccttgtgcccgaagt
AT2G45660	AGL20	MIKC_MADS	AvNAC65	7	27	+	15.5072	2.67e-06	0.00207	tttttgtttctttttttttat
AT2G20570	GPRI1	G2-like	AvNAC21	806	815	+	14.1197	2.67e-06	0.195	gagaatctga
AT1G79580	SMB	NAC	AvNAC38	604	624	+	15.6406	2.67e-06	0.0774	aaaaacgtgaagtccaagcta
AT5G66940	AT5G66940	Dof	AvNAC48	352	380	+	15.25	2.67e-06	0.00954	ttcactttttttctctcttttttttttaa
AT5G66940	AT5G66940	Dof	AvNAC21	807	835	-	15.25	2.67e-06	0.00954	ATCTTTCACTTTTTCTCTTTTCAGATTCT
AT5G66940	AT5G66940	Dof	AvNAC21	815	843	-	15.25	2.67e-06	0.00954	TGAGTATCATCTTTCACTTTTTCTCTTTT
AT5G20240	PI	MIKC_MADS	AvNAC66	885	898	+	15.4219	2.68e-06	0.109	agaaaagaggaaag
AT1G50640	ERF3	ERF	AvNAC69	730	744	+	14.9688	2.68e-06	0.13	ctgcggctgcggtca
AT5G47230	ERF5	ERF	AvNAC41	496	510	+	14.625	2.69e-06	0.0586	gtttagccgccgcct
AT4G27950	CRF4	ERF	AvNAC23	586	606	-	13.5882	2.69e-06	0.0387	ACCCCACCACCACCCCCTTCT
AT2G28810	AT2G28810	Dof	AvNAC15	521	541	-	14.8906	2.69e-06	0.0178	GTTTTCTTCTTCTTCTTTTTT
AT1G19040	AT1G19040	NAC	AvNAC58	796	811	-	15.9219	2.69e-06	0.0416	AAACTTCGGGCACAAG
AT5G43410	ERF096	ERF	AvNAC64	757	766	+	15	2.69e-06	0.0988	ccgccggcgg
AT5G43410	ERF096	ERF	AvNAC64	757	766	-	15	2.69e-06	0.0988	CCGCCGGCGG
AT3G11280	TF2	MYB	AvNAC15	860	873	+	14.5469	2.7e-06	0.385	atcctcatcatcat
AT1G51600	ZML2	GATA	AvNAC44	212	230	+	12.1096	2.7e-06	0.0558	caccatcaccttcaacttt
AT2G45660	AGL20	MIKC_MADS	AvNAC73	671	691	+	15.4928	2.7e-06	0.00209	tttttttgtttttgtttttgt
AT2G01930	BPC1	BBR-BPC	AvNAC19	355	378	-	8.39062	2.7e-06	0.00219	GAGAAAGGAAGAAAAGAAGAAACT
AT2G01930	BPC1	BBR-BPC	AvNAC58	864	887	-	8.39062	2.7e-06	0.00219	AGGAGATGGGTGGAGAGAGAGAGA
AT1G65620	AS2	LBD	AvNAC21	975	995	-	14.5312	2.71e-06	0.0539	CCTCCTCCTCCTCACCCACCT
AT3G06740	GATA15	GATA	AvNAC57	693	711	+	13.6812	2.71e-06	0.0985	gatgatcatcatgacccta
AT1G64620	AT1G64620	Dof	AvNAC62	225	243	+	14.4375	2.71e-06	0.042	caaaagaaaaaagttaaag
AT5G45300	BMY2	BES1	AvNAC69	669	683	+	15.6719	2.71e-06	0.0989	ccacacgtgggatca
AT5G42520	BPC6	BBR-BPC	AvNAC41	773	793	+	8.16438	2.71e-06	0.00284	ttttttttctctctcacttcc
AT1G75390	bZIP44	bZIP	AvNAC5	718	732	+	14.625	2.72e-06	0.226	aaaaatgacgtggaa
AT2G01930	BPC1	BBR-BPC	AvNAC11	717	740	-	8.375	2.72e-06	0.00219	GATGGAGAGATGGAGAGAGGAAAG
AT2G04038	bZIP48	bZIP	AvNAC61	827	840	+	14.4375	2.73e-06	0.274	tccacgtaatcaaa
AT5G25390	SHN3	ERF	AvNAC41	500	520	-	12.1304	2.73e-06	0.0246	TCCACCTCCAAGGCGGCGGCT
AT3G04060	NAC046	NAC	AvNAC69	563	583	-	15.5938	2.73e-06	0.066	TGGCGTCTTCAACAAGTAAAT
AT5G17430	BBM	AP2	AvNAC23	487	506	+	15.5823	2.73e-06	0.00248	gggaaataagaaaaaagaaa
AT5G17430	BBM	AP2	AvNAC32	899	918	-	15.5823	2.73e-06	0.00248	AAAAAAAGGGAAAAAAGAAG
AT3G03200	NAC045	NAC	AvNAC38	609	624	+	16.0156	2.74e-06	0.0999	cgtgaagtccaagcta
AT2G45660	AGL20	MIKC_MADS	AvNAC21	812	832	-	15.4783	2.74e-06	0.00211	TTTCACTTTTTCTCTTTTCAG
AT3G13810	IDD11	C2H2	AvNAC25	679	699	+	15.4219	2.74e-06	0.0969	cctcatcatttgtcttttcct
AT5G42520	BPC6	BBR-BPC	AvNAC34	65	85	+	8.13699	2.74e-06	0.00285	taaatagtctttctctctctc
AT4G00250	AT4G00250	GeBP	AvNAC45	675	687	+	15.4688	2.74e-06	0.393	aacgttatccata
AT3G18400	NAC058	NAC	AvNAC69	565	580	-	15.8281	2.74e-06	0.184	CGTCTTCAACAAGTAA
AT1G12260	NAC007	NAC	AvNAC38	609	623	+	15.5781	2.76e-06	0.184	cgtgaagtccaagct
AT2G20400	AT2G20400	G2-like	AvNAC29	171	185	+	16	2.76e-06	0.228	aaagaatattctcgt
AT5G45580	PHL11	G2-like	AvNAC29	170	183	+	14.9531	2.76e-06	0.213	gaaagaatattctc
AT4G01550	NAC069	NAC	AvNAC18	905	919	+	15.7812	2.77e-06	0.127	tccttcctttccaag
AT1G49480	RTV1	B3	AvNAC48	647	661	+	15.5735	2.78e-06	0.0115	aaaaaaaaaaaatca
AT3G45150	TCP16	TCP	AvNAC44	543	553	-	15.2278	2.78e-06	0.143	CATGGGTCCAC
AT2G45660	AGL20	MIKC_MADS	AvNAC29	51	71	-	15.4638	2.78e-06	0.00212	TGCTCTTCTTTCTTTTTTTTC
AT1G71450	ERF021	ERF	AvNAC41	710	729	-	14.8125	2.78e-06	0.031	GATCACCACCACCAACACCA
AT1G02230	NAC004	NAC	AvNAC18	907	920	+	16.1719	2.78e-06	0.135	cttcctttccaagt
AT3G23220	ERF095	ERF	AvNAC41	496	510	-	14.5156	2.79e-06	0.102	AGGCGGCGGCTAAAC
AT1G22810	AT1G22810	ERF	AvNAC41	714	728	+	15.3125	2.79e-06	0.0804	gttggtggtggtgat
AT3G49690	MYB84	MYB	AvNAC74	510	522	+	12.5063	2.79e-06	0.139	ccatggtaggtga
AT5G51190	ERF105	ERF	AvNAC58	735	749	-	14.4531	2.79e-06	0.102	GAGAAGGCGGCTGGT
AT3G55370	OBP3	Dof	AvNAC11	430	450	-	15.0781	2.79e-06	0.00938	TCTTCTTTTCTTCTTCTTTAC
AT4G36730	GBF1	bZIP	AvNAC58	753	762	+	14.1684	2.8e-06	0.411	ccacgtgtcc
AT2G01570	RGA1	GRAS	AvNAC48	357	376	-	15.1143	2.81e-06	0.00474	AAAAAAAAGAGAGAAAAAAA
AT2G01570	RGA1	GRAS	AvNAC11	865	884	-	15.1143	2.81e-06	0.00474	CAGGTAGGGAGAAAAGAAAA
AT3G57600	AT3G57600	ERF	AvNAC51	750	760	+	15.2344	2.81e-06	0.0917	gaaccaccgcc
AT5G63090	LOB	LBD	AvNAC64	747	767	-	13.9219	2.82e-06	0.0407	GCCGCCGGCGGAACAGCCTAA
AT3G52440	AT3G52440	Dof	AvNAC21	821	831	+	13.4688	2.82e-06	0.202	gaaaaagtgaa
AT5G25190	ERF003	ERF	AvNAC58	467	485	-	14.7188	2.83e-06	0.0457	AAGATTAGACGGTGGAGAT
AT1G68550	CRF10	ERF	AvNAC64	758	772	-	14.75	2.83e-06	0.123	GTGACGCCGCCGGCG
AT1G32150	bZIP68	bZIP	AvNAC69	685	699	-	15.8594	2.83e-06	0.176	CGCCACGTATGCTTA
AT5G10280	MYB92	MYB	AvNAC74	514	523	+	14.4384	2.83e-06	0.416	ggtaggtgag
AT1G02250	NAC005	NAC	AvNAC66	607	625	-	15.9062	2.84e-06	0.124	TGACTTGCACCCCAAGCTA
AT2G38340	DREB19	ERF	AvNAC50	809	825	+	16.0625	2.84e-06	0.341	atcctacaccgccttgg
AT2G01570	RGA1	GRAS	AvNAC39	650	669	-	15.1	2.84e-06	0.00474	GAGAGAAAGAGAGAGTTGAA
AT1G08810	MYB60	MYB	AvNAC35	865	883	+	15.5781	2.85e-06	0.0828	gacccacaaccaccacgac
AT5G17430	BBM	AP2	AvNAC47	632	651	+	15.5316	2.85e-06	0.00257	taaaaaaaagaggaaaaaaa
[truncated: 1,821 more rows]
