# Supplementary material for: Genome-Wide Investigation of the NAC Transcription Factor Family in Apocynum venetum Revealed Their Synergistic Roles in Abiotic Stress Response and Trehalose Metabolism
Source: Int J Mol Sci. 2023 Feb 26;24(5):4578. doi: 10.3390/ijms24054578 (PMC10003206; doi:10.3390/ijms24054578)
Supplement: Supplementary file 1 [file ijms-24-04578-s001.zip › Supplementary files/Supplementary Table S6.xlsx]

## Sheet: Sheet1
Supplementary Table S6. Primer sequences of AvNAC genes used in qRT-PCR
Gene	Forward Primer (5'-3')			Reverse Primer (5'-3')
AvNAC1	AGGGTTAACGAAGGCGAACA			ACTTGGAGAAGCAGGTCACG
AvNAC2	GCACGAGTACAGACTCACCG			TCATCAAGCCTGAGTGAGCC
AvNAC3	GCAAAGGTTGTCTTGTGGGG			TCATCCTTTGCACCTTTGGGA
AvNAC4	TCGAGGCCCAATAGAGTTGC			CAACTTTGCGTCCTTCGGTG
AvNAC6	TGGGTCATGCACGAATACCG			TCCCGGAACCACTCTTCTGA
AvNAC7	TCGAGGCCCAATAGAGTTGC			CAACTTTGCGTCCTTCGGTG
AvNAC10	CAAGAAAAGAATGGCCGCGT			CCGGGATTGTTGCTTTGGTG
AvNAC23	TGACCCACTTGGAGGCTAGT			GGAGGTGCATGGAACTGTCA
AvNAC27	TCTGTGCTGCCACCTTTGAT			GAAGCAGTGCACGTGATCG
AvNAC32	TTCCGGCAATCCATGGTGTC			GAAATCGGATGCCTGGTGGA
AvNAC41	AGTCCGCTGGCATAAGACTG			ATCCCCTACTTGAAGCCCCA
AvNAC43	AACCATGGAGTTCCGACGAC			AGCTCAGTGTCAGATGGACAA
AvNAC44	GTGCGGATCAAACTGTGGTG			TTGAGAGAGCGATCCCAGGT
AvNAC58	GCTGATGTTGATCGTTCGGC			TGGGCTCAATACCTTTCGGG
AvNAC63	AGCGGCTATTGGAAGGCTAC			TTTGGGGGCTTTACCAGCAT
AvNAC66	CTTGGGAAGGGCAAACTGGA			CCGGCTGGGATTCTGAACTT
AvNAC68	AGTTCAATCTTTAGCCGGGCA			TCTACAATGGCCTAGCTCGC
AvNAC69	AGGTTATTGGAAGGCCACCG			TCGCTAAACGGTACTCGTGC
AvNAC71	CTTTTGCCTTGTGCCGTGTC			AGAACAACCTCCAACTGGCT
AvNAC72	AGCTCCCAGAGGGGAGAAAA			AGACACGGCAAACTACCCATT
TUA	CTTCTTCAGCGAAACTGGGTC			TGTTAGCGGCGTCTTCCTTT
